# Supplementary material for: Epidemiology of Echinococcus granulosus sensu lato in the Greater Horn of Africa: A systematic review
Source: PLoS Negl Trop Dis. 2024 Jan 25;18(1):e0011894. doi: 10.1371/journal.pntd.0011894 (PMC10810510; doi:10.1371/journal.pntd.0011894)
Supplement: S1 Fig — (XLSX) [file pntd.0011894.s003.xlsx]

## Sheet: Stuidies by pub year
Publication year	No. of records
2000	4
2001	3
2002	4
2003	2
2004	6
2005	1
2006	3
2007	4
2008	5
2009	17
2010	16
2011	16
2012	14
2013	18
2014	21
2015	17
2016	23
2017	14
2018	7
2019	17
2020	14
2021	12
2022	9
						S1 Fig. Distribution of included records in the systematic review of E. granulosus infection in the GHA by publication year (2000 to 2022)
