# Supplementary material for: Epidemiology of Echinococcus granulosus sensu lato in the Greater Horn of Africa: A systematic review
Source: PLoS Negl Trop Dis. 2024 Jan 25;18(1):e0011894. doi: 10.1371/journal.pntd.0011894 (PMC10810510; doi:10.1371/journal.pntd.0011894)
Supplement: S1 File — (Tables A to M): Table A. Studies included in the SR reporting the occurrence of E. granulosus infection in the GHA. Table B. Risk of bias score for each study per host group. Table C. Surgical incidence of human CE based on hospital records. Table D. Hospital case series and community survey studies of human CE without reporting prevalence or incidence rates. Table E. Human CE case reports data. Table F. Studies reporting species/genotype identification of human CE from cross-sectional and case report studies. Table G. Population survey studies of CE in each species of animal intermediate host. Table H. Population survey studies that reported risk factors for the occurrence of CE in an animal intermediate host. Table I. Anatomical distribution of CE in the organs of infected animal intermediate host species. Table J. Cyst fertility and viability among the different animal intermediate hosts. Table K. Studies reporting species/genotype identification of E. granulosus in animal intermediate host species. Table L. Population survey studies of E. granulosus in the definitive hosts species. Table M. Studies reporting species/genotype identification of E. granulosus in the definitive host species. (XLSX) [file pntd.0011894.s004.xlsx]

## Sheet: Table A
SNo	RefId	Country	Host group	Host species	Title	Author/s	Year	Legend
1	2	Somalia and Sudan	IH	CM, S	A comparative study on the prevalence of some parasites in animals slaughtered at new Taif abattoir	Shalaby I.M. Banaja A.A. Jamoom M.B.	2011	Host group and species
2	4	Kenya	IH, H	CM, CT, G, S, P, H	A PCR system for detection of species and genotypes of the Echinococcus granulosus-complex with reference to the epidemiological situation in eastern Africa	Dinkel A. Njoroge E.M. Zimmermann A. Wälz M. Zeyhle E. Elmahdi I.E. MacKenstedt U. Romig T.	2004	IH	Intermediate Host
3	30	Sudan	IH, H	CM, CT, S, H	Development of real-time PCR assay for simultaneous detection and genotyping of cystic echinococcosis in humans and livestock	Ahmed M.E. Eldigail M.H. Grobusch M.P. Aradaib I.E.	2017	H	Human
4	43	Kenya	IH	CT, G, S	Electronic data collection to enhance disease surveillance at the slaughterhouse in a smallholder production system	Falzon, LC; Ogola, JG; Odinga, CO; Naboyshchikov, L; Fevre, EM; Berezowski, J	2021	DH	Definitive Host
5	54	Ethiopia	IH	CT	Evaluation of crude hydatid cyst fluid antigens for the serological diagnosis of hydatidosis in cattle	Golassa, L; Abebe, T; Hailu, A	2011	S	Sheep
6	101	Ethiopia	IH, H	CT, S, H	1st International Congress on Pathogens at the Human-Animal Interface (ICOPHAI): Impact limitations and needs in developing countries September 15-17 2011 Addis Ababa Ethiopia Abstract Book	ICOPHAI	2012	G	Goat
7	103	Kenya	H	H	A 15-year-old boy presented to Kijabe Mission Hospital with a cough and progressive dyspnea	VanderEnde D.S. Vega C.P.	2007	CT	Cattle
8	104	Eritrea	H	H	A 27-Year-Old Man With Intermittent Chest Pain During the Last 4 Years	Pappas A.G. Dede K. Kallimani A. Psaroudaki Z. Argyropoulou A. Athanassiadi K. Kalomenidis I.	2021	CM	Camel
9	105	Sudan	H	H	A 28-Year-Old Pregnant Woman With a Lung Abscess and Complicated Pleural Effusion	Llanos O. Lee S. Salinas J.L. Sanchez R.	2020	P	Pig
10	106	Somalia	H	H	A 48-year-old somali woman with hip pain	Babady N.E. Pritt B.S. Walker R.C. Rosenblatt J.E. Binnicker M.J.	2009	H	Human
11	108	Sudan	IH	CM	A heavily infected camel with cystic echinococcosis	Osman, O. M.	2016	D	Dog
12	109	Sudan	H	H	A lung cyst of unusual origin-question	Smith, R.	2011	LN	Lion
13	110	Sudan	IH, H	CM, CT, G, S, H	A molecular survey of cystic echinococcosis in Sudan	Omer R.A. Dinkel A. Romig T. Mackenstedt U. Elnahas A.A. Aradaib I.E. Ahmed M.E. Elmalik K.H. Adam A.	2010	LP	Leopard
14	111	Sudan	IH	CM, CT, G, S	A molecular survey on cystic echinococcosis in Sinnar area blue Nile state (Sudan)	Ibrahim K. Thomas R. Peter K. Omer R.A.	2011	HY	Hyena
15	112	Ethiopia	H	H	A novel zoonotic genotype related to Echinococcus granulosus sensu stricto from southern Ethiopia	Wassermann M. Woldeyes D. Gerbi B.M. Ebi D. Zeyhle E. Mackenstedt U. Petros B. Tilahun G. Kern P. Romig T.	2016	W	Wolf
16	113	Ethiopia	H	H	A rare case of hydatid cyst disease of the breast: A case report and review of literature	Bekele A. Firew A.	2016
17	117	Ethiopia	IH	CT	A retrospective survey of bovine hydatidosis in three abattoirs of Amhara National Regional State northwestern Ethiopia	Kebede N.	2010
18	118	Tanzania	H	H	A Retrospective survey of human hydatidosis based on hospital records during the period 1990-2003 in Ngorongoro Tanzania	Ernest E. Nonga H.E. Kynsieri N. Cleaveland S.	2010
19	119	Tanzania	IH	CT, G, S	A retrospective survey of hydatidosis in livestock in Arusha Tanzania based on abattoir data during 2005-2007	Nonga H.E. Karimuribo E.D.	2009
20	121	Tanzania	IH	P	A slaughter slab survey for extra-intestinal porcine helminth infections in northern Tanzania	Ngowi H.A. Kassuku A.A. Maeda G.E.M. Boa M.E. Willingham A.L.	2004
21	122	Tanzania	IH	CT, G, S	A slaughterhouse survey of liver lesions in slaughtered cattle sheep and goats at Arusha Tanzania	Mellau, L. S. B.	2010
22	123	Tanzania	IH	CT, G, S	A slaughterhouse survey of lung lesions in slaughtered stocks at Arusha Tanzania	Mellau L.S.B. Nonga H.E. Karimuribo E.D.	2010
23	124	Kenya	IH	CM, CT, G, S	A study of cystic echinococcosis in slaughter animals in three selected areas of northern Turkana Kenya	Njoroge E.M. Mbithi P.M.F. Gathuma J.M. Wachira T.M. Gathura P.B. Magambo J.K. Zeyhle E.	2002
24	125	Sudan	IH	CT	A study on causes of cattle liver condemnation at an abattoir in Omdurman area Khartoum State Sudan	Kheder D. Mohamed A.	2021
25	126	Kenya and Uganda	IH, DH, H	CT, Warthog, H, LN, LP, HY	A survey of Echinococcus species in wild carnivores and livestock in East Africa	Hüttner M. Siefert L. Mackenstedt U. Romig T.	2009
26	129	Tanzania	IH	CT	A survey of the causes of cattle organs and/or carcass condemnation financial losses and magnitude of foetal wastage at an abattoir in Dodoma Tanzania	Tembo W. Nonga H.E.	2015
27	130	Tanzania	IH	CT	A survey of zoonotic diseases in trade cattle slaughtered at Tanga city abattoir: A cause of public health concern	Swai E.S. Schoonman L.	2012
28	131	Kenya	IH	P	A survey on the parasites of the domestic pig and their prevalences over a ten year period in Kenya	Langat K.C. Njeruh F.M. Gathura P.B. And Kyule M.N.	2002
29	134	Ethiopia	IH	CT	Abattoir survey on cattle hydatidosis in Tigray Region of Ethiopia	Berhe G.	2009
30	139	Sudan	IH	CM	Aerobic bacteria isolated from condemned camel livers in Southern Darfur Sudan	Eldoma, H. H.	2015
31	142	Kenya and Sudan	IH	G	Application of ultrasonography in prevalence studies of hydatid cysts in goats in North-western Turkana Kenya and Toposaland Southern Sudan	Njoroge E.M. Mbithi P.M.F. Gathuma J.M. Wachira T.M. Magambo J.K. Zeyhle E.	2000
32	147	Ethiopia	IH	CT	Bovine hydatidosis and its economic importance at Kara-alo abattoir PLC Addis Ababa Ethiopia	Getachew Demissie	2014
33	148	Ethiopia	IH, DH	CT, D	Bovine hydatidosis in Ambo municipality abattoir West Shoa Ethiopia	Endrias Zewdu	2010
34	149	Ethiopia	IH, H	CT, H	Bovine hydatidosis: prevalence public health and its economic significance in and around Harar Ethiopia	Dinaol Belina	2015
35	150	Kenya	DH	D	Canine echinococcosis in Turkana (north-western Kenya): A coproantigen survey in the previous hydatid-control area and an analysis of risk factors	Buishi I. Njoroge E. Zeyhle E. Rogan M.T. Craig P.S.	2006
36	153	Kenya	H	H	Cardiac hydatid disease in the third world	Juttner K. McKenzie L. Razzak N. Zehyle E. Belliere M. Anderson D. Tulloh R.	2011
37	154	Sudan	H	H	Case 274: Cardiac echinococcus	Handran C.B. Koweek L.M.H. Mammarappallil J.G.	2020
38	156	Ethiopia	IH	G, S	Causes of abattoir condemnation in apparently healthy slaughtered sheep and goats at HELMEX abattoir Debre Zeit Ethiopia	Jibat T. Ejeta G. Asfaw Y. Wudie A.	2008
39	157	Ethiopia	IH	CT	Causes of beef carcass and organ condemnations in Ethiopia	Mummed Y. Y. Webb E.C	2015
40	158	Ethiopia	IH	G, S	Causes of liver and lung condemnation in apparently healthy slaughtered sheep and goats at Luna Abattoir Modjo Ethiopia	Mesfin Gezu	2014
41	159	Ethiopia	IH	CT	Causes of organ condemnation its public health and financial significance in Nekemte municipal abattoir Wollega Western Ethiopia	Lati Efrem	2015
42	160	Kenya	IH	CT	Causes of organ condemnations in cattle at slaughter and associated financial losses in Siaya County Kenya	Achollah, A. M.	2019
43	163	Ethiopia	H	H	Cerebral hydatidosis a rare clinical entity in Ethiopian teaching hospitals: case series and literature review	Assefa, G.	2011
44	164	Ethiopia	IH	CM, CT, G, S	Comparative prevalence of hydatidosis in slaughtered domestic ruminants at four abattoirs of central Oromia Ethiopia	Bulto Giro	2014
45	165	Sudan	H	H	Concomitant tuberculosis and hydatid cyst in a solitary pulmonary nodule of left lower lobe	Saeed MY, Ahmed AH, Elhassan NB, Elhassan AM.	2009
46	166	Ethiopia	IH	CT	Concurrent infection of hydatidosis and fasciolosis in cattle slaughtered at Mekelle municipal abattoir Tigray region	Gebretsadik Berhe	2010
47	167	Ethiopia	IH	CT	Cyst Viability and Economic Significance of Hydatidosis in Southern Ethiopia	Guduro G.G. Desta A.H.	2019
48	168	Ethiopia	IH	CT	Cyst viability organ distribution and financial losses due to hydatidosis in cattle slaughtered at dessie municipal abattoir North-Eastern Ethiopia	Melaku A. Lukas B. Bogale B.	2012
49	169	Ethiopia	IH, H	G, S, H	Cystic echinococcosis amongst small ruminants and humans in central ethiopia	Assefa H. Mulate B. Nazir S. Alemayehu A.	2015
50	170	Ethiopia	IH	CT	Cystic echinococcosis in cattle slaughtered at gondar elfora export abattoir northwest ethiopia	Abebe A. Beyene D. Kumsa B.	2014
51	171	Ethiopia	IH	CT	Cystic echinococcosis in cattle slaughtered at shashemanne municipal abattoir south central oromia ethiopia: Prevalence cyst distribution and fertility	Negash K. Beyenea D. Kumsa B.	2013
52	172	South Sudan	H	H	Cystic echinococcosis in Mundari tribemembers of South Sudan	Stewart B.T. Jacob J. Finn T. Lado M. Napoleon R. Brooker S. Sidhu P.S. Kolaczinski J.	2013
53	173	Ethiopia	IH	CT	Cystic echinococcosis in slaughtered cattle at Addis Ababa Abattoir enterprise Ethiopia	Kumsa B.	2019
54	176	Kenya	H	H	Cystic echinococcosis in Turkana Kenya: 30 years of imaging in an endemic region	Solomon N. Zeyhle E. Subramanian K. Fields P.J. Romig T. Kern P. Carter J.Y. Wachira J. Mengiste A. Macpherson C.N.L.	2018
55	177	Kenya	H	H	Cystic echinococcosis in Turkana Kenya: The role of cross-sectional screening surveys in assessing the prevalence of human infection	Solomon N. Zeyhle E. Carter J. Wachira J. Mengiste A. Romig T. Fields P.J. Macpherson C.N.L.	2017
56	178	Ethiopia	IH	CT	Cystic Echinococcosis of cattle in Jimma municipal abattoir south west Ethiopia	Abera M. Teame S. Sheferaw D.	2013
57	179	Sudan	IH, H	CM, CT, S, H	Cystic echinococcosis of livestock and humans in central Sudan	Elmahdi I.E. Ali Q.M. Magzoub M.M.A. Ibrahim A.M. Saad M.B. Romig T.	2004
58	181	Ethiopia	IH	G, S	Cystic echinococcosis: prevalence and economic significance in small ruminants slaughtered at Elfora Export Abattoir Bishoftu Ethiopia	Tatek Teshome	2017
59	182	Sudan	H	H	Cystic hydatid disease in Southern Sudan	Lado D.K.	2008
60	184	Ethiopia	IH	CT, G, S	Cysts and parasites in an abattoir in Northwest Ethiopia; an urgent call for action on one health	Getahun D. Van Henten S. Abera A. Senkoro M. Owiti P. Lombamo F. Girma B. Ashenefe B. Deressa A. Diro E.	2020
61	185	Sudan	H	H	Diagnosis and management of pediatric cardiac hydatid cyst	Nimeri N.A.G. Ali S.K.M.	2007
62	186	Uganda	DH	D	Distribution and intensity of Echinococcus granulosus infections in dogs in Moroto District Uganda	Inangolet F.O. Biffa D. Opuda-Asibo J. Oloya J. Skjerve E.	2010
63	187	Kenya	DH	D	Diversity of Taenia and Hydatigera (Cestoda: Taeniidae) in domestic dogs in Kenya	Mulinge E. Odongo D. Magambo J. Njenga S.M. Zeyhle E. Mbae C. Kagendo D. Addy F. Ebi D. Wassermann M. Kern P. Romig T.	2020
64	189	Ethiopia	IH, DH, H	CT, H, D	Echinococcosis/hydatidosis: Its prevalence economic and public health significance in Tigray region North Ethiopia	Kebede W. Hagos A. Girma Z. Lobago F.	2009
65	190	Kenya	IH	CM, CT, G, S	Echinococcus spp in central Kenya: a different story	Mbaya H. Magambo J. Njenga S. Zeyhle E. Mbae C. Mulinge E. Wassermann M. Kern P. Romig T.	2014
66	192	Ethiopia	IH	CT	Epidemiological investigation of hepato-pulmonary bovine hydatidosis and its economic and zoonotic importance at Jimma municipal abattoir Ethiopia	Atsede Brhane	2015
67	193	Sudan	IH	CT	Epidemiological study on bovine hydatidosis in North Kordofan state Sudan	Ismail, N. B. O.	2016
68	196	Ethiopia	H	H	Epidural and para spinal thoracic hydatidosis presenting with progressive para paresis and paraplegia: A case report	Assefa G. Abebe M. Belete A. Schnider J.	2014
69	201	Ethiopia	H	H	Experience of surgical therapy in 72 patients with thoracic hydatidosis over a 10-year period	Ali A. Biluts H. Gulilat D.	2005
70	202	Ethiopia	IH	CT	Financial loss estimation prevalence and characterization of hydatidosis of cattle slaughtered at Debre Markos Municipality abattoir Ethiopia	Kebede N. Abuhay A. Tilahun G. Wossene A.	2009
71	203	Sudan	DH	D	First detection of Echinococcus granulosus sensu stricto (G1) in dogs in central Sudan	Omer R.A. Daugschies A. Gawlowska S. Elnahas A. Kern P. Bashir S. Ali M.S.A. Osman A. Romig T.	2018
72	204	Sudan	IH	CT	First molecular characterization of Echinococcus granulosus (sensu stricto) genotype 1 among cattle in Sudan	Ahmed M.E. Salim B. Grobusch M.P. Aradaib I.E.	2018
73	205	Sudan	IH	CM	First Report on Circulation of Echinococcus ortleppi in the one Humped Camel (Camelus dromedaries) Sudan	Ahmed M.E. Eltom K.H. Musa N.O. Ali I.A. Elamin F.M. Grobusch M.P. Aradaib I.E.	2013
74	208	Ethiopia	DH	D	Gastrointestinal helminthes in dogs and community perception on parasite zoonosis at Hawassa city Ethiopia	Selasie, D. G.	2013
75	209	Ethiopia	DH	D	Gastrointestinal helminthes of dogs and owners' perception of dogs parasitic zoonoses in Hawassa Southern Ethiopia	Berhanu Mekbib	2016
76	210	Uganda	DH	LN	Genetic characterization and phylogenetic position of Echinococcus felidis Ortlepp 1937 (Cestoda: Taeniidae) from the African lion	Hüttner M. Nakao M. Wassermann T. Siefert L. Boomker J.D.F. Dinkel A. Sako Y. Mackenstedt U. Romig T. Ito A.	2008
77	211	Ethiopia	IH	CM, CT, G, S	Genetic characterization of Echinococcus species in eastern Ethiopia	Terefe Y. Addy F. Alemu S. Mackenstedt U. Romig T. Wassermann M.	2019
78	214	Tanzania	IH	CT	Genotypes of Echinococcus Species from Cattle in Tanzania	Bia MM, Choe S, Ndosi BA, Park H, Kang Y, Eamudomkarn C, Nath TC, Kim S, Jeon HK, Lee D, Eom KS.	2021
79	215	Tanzania	H	H	Giant isolated hydatid lung cyst: two case reports	Lodhia J. Chugulu S. Sadiq A. Msuya D. Mremi A.	2020
80	216	Ethiopia	H	H	Giant isolated splenic hydatid cyst: A case report	Asefa Z.	2017
81	217	Kenya	H	H	Giant solitary cerebral hydatid cyst in a child complicated with post-operative subdural haematoma: case report and review of literature	Magoha, M. A.	2016
82	219	Ethiopia	IH	CM	Gross and histopathological studies on pulmonary lesions of camel (Camelus dromedarius) slaughtered at Addis Ababa abattoir Ethiopia	Jenberie S. Awol N. Ayelet G. Gelaye E. Negussie H. Abie G.	2012
83	220	Ethiopia	IH	CM	Gross and microscopic pulmonary lesions of camels from Eastern Ethiopia	Bekele S.T.	2008
84	221	Ethiopia	DH	W	Helminth parasites in the endangered Ethiopian wolf Canis simensis	Van Kesteren F. Piggott K.J. Bengui T. Kubri S.B. Mastin A. Sillero-Zubiri C. Paris M. Millar R.P. Macdonald D.W. Shiferaw F. Craig P.S.	2015
85	224	Tanzania	H	H	High seroprevalence of echinococossis schistosomiasis and toxoplasmosis among the populations in Babati and Monduli districts Tanzania	Khan M.B. Sonaimuthu P. Lau Y.L. Al-Mekhlafi H.M. Mahmud R. Kavana N. Kassuku A. Kasanga C.	2014
86	225	Sudan	IH	CM	Histopathological studies on liver affected with hydatidosis in one humped camel (Camelus dromedarius) in tampool slaughterhouse Sudan	Mohammed N.H. Osman H.M.	2016
87	231	Ethiopia	H	H	Hydatid cyst an unusual cause of ovarian enlargement	Gaym A. Abebe D. Degefe D.A.	2002
88	232	Ethiopia	H	H	HYDATID CYST DISEASE IN THE LEFT LATERAL NECK: AN UNCOMMON PRESENTATION	Abebe E. Tsehay A.	2016
89	235	Somalia	H	H	Hydatid cyst of the foot: a case report	Ewnte B.	2020
90	236	Ethiopia	H	H	Hydatid cyst of the interventricular septum	Tefera E, Knapp J, Teodori M.	2017
91	237	Ethiopia	H	H	Hydatid cyst of the left thigh: a case report	Abebe, A. A.	2010
92	250	Ethiopia	H	H	Hydatid disease of the liver: a 12 year experience of surgical management	Hagos Biluts	2006
93	251	Kenya	H	H	Hydatid disease of the spine: case report	Kuremu RT, Khwa-Otsyula BO, Svanvik J, Bwombengi OS, Lelei LK, Mathews D.	2002
94	252	Eritrea	IH	CT, G, S	Hydatidosis as a major cause of liver condemnation among parasitic diseases in goats and sheep in Keren slaughterhouse Anseba zone Eritrea	Ghebremariam M.K. Debesai M.G. Sanjay D. Basharat A.P.	2014
95	253	Ethiopia	IH	CM	Hydatidosis of camel (Camelus dromedarius) at Jijiga municipal abattoir Eastern Ethiopia: prevalence associated risk factors and financial implication	Debela E. Abdulahi B. Megersa B. Kumsa B. Abunna F. Sheferaw D. Regassa A.	2015
96	254	Ethiopia	IH, DH	CT, S, D	Hydatidosis of cattle and sheep its economic importance and Echinococcus granulosus among stray dogs in South Wollo Ethiopia	Hailu Degefu	2013
97	255	Ethiopia	IH	G, S	Hydatidosis of sheep and goats slaughtered at Addis Ababa Abattoir: Prevalence and risk factors	Erbeto K. Zewde G. Kumsa B.	2010
98	256	Ethiopia	IH	CT, S	Hydatidosis of slaughtered animals in Bahir Dar Abattoir Northwestern Ethiopia	Kebede N. Mitiku A. Tilahun G.	2009
99	257	Tanzania	IH	CT, G, S	Hydatidosis of slaughtered animals in Ngorongoro district of Arusha region Tanzania	Ernest E. Nonga H.E. Kassuku A.A. Kazwala R.R.	2009
100	258	Ethiopia	IH	CT	Hydatidosis of slaughtered cattle in Wolaita Sodo Abattoir southern Ethiopia	Kebede N. Mekonnen H. Wossene A. Tilahun G.	2009
101	259	Ethiopia	IH	CT	Hydatidosis/echinococcosis: its prevalence economic and public health significance in Dodola district western Arsi zone of Oromia region Ethiopia	Yacob Hailu Tolossa	2016
102	260	Ethiopia	IH	CT, G, S	Hydatidosis: Prevalence and its economic importance in ruminants slaughtered at Adama municipal abattoir Central Oromia Ethiopia	Getaw A. Beyene D. Ayana D. Megersa B. Abunna F.	2010
103	261	Ethiopia	IH	CT	Hydatidosis: Prevalence cyst distribution and economic significance in cattle slaughtered at Arbaminch municipality abattoir southern Ethiopia	Tilahun A. Terefe Y.	2013
104	262	Uganda	IH	CM, CT, G, S	Identification of echinococcus granulosus strains using polymerase chain reaction–restriction fragment length polymorphism amongst livestock in moroto district uganda	Chamai M. Omadang L. Erume J. Ocaido M. Oba P. Othieno E. Bonaventure S. Kitibwa A.	2016
105	263	Ethiopia	IH	CT	Identification of pulmonary lesions in slaughtered cattle and associated risk factors North West Ethiopia	Teshale Bekelle	2017
106	264	Ethiopia	H	H	Imaging findings and management of paediatric pulmonary hydatidiosis in an Ethiopian Referral Hospital	Sisay, S.	2015
107	266	Ethiopia	IH	CM	Infection rates cyst fertility and larval viability of hydatid disease in camels (Camelus Dromedarius) from borena kereyu and harar areas of Ethiopia	Salih M. Degefu H. Yohannes M.	2011
108	267	Ethiopia	IH	CM	Infection rates risk factors and cyst fertility of hydatid disease in camels in Ayssaita district Northeastern Ethiopia	Gebremichael D. Feleke A. Terefe G. Lakew M.	2013
109	269	Ethiopia	H	H	Intra-Abdominal Hydatid Cyst: Sociodemographics Clinical Profiles and Outcomes of Patients Operated on at a Tertiary Hospital in Addis Ababa Ethiopia	Abebe E. Kassa T. Bekele M. Tsehay A.	2017
110	273	Ethiopia	IH	CT	Investigation into major causes of organs condemnation in bovine slaughtered at Adama municipal abattoir and their economic importance	Jatenie Jima Edo	2014
111	274	Ethiopia	IH	CM	Investigation of parasitic diseases of one-humped camel (Camelus dromedarius) in eastern Ethiopia	Woldemeskel M. Issa A. Mersie A. Potgieter L.N.D.	2001
112	276	Tanzania	H	H	Isolated Pulmonary Hydatid Cyst: A Rare Presentation in a Young Maasai Boy from Northern Tanzania	Lodhia, J; Herman, A; Philemon, R; Sadiq, A; Mchaile, D; Chilonga, K	2019
113	279	Ethiopia	IH	CT	Major bacterial pathogens of bovine respiratory disease and lung lesions in calves from selected areas of Ethiopia	Akalu M. Murthy B. Abayeneh T. Gelaye E.	2021
114	280	Ethiopia	IH	CT	Major causes of lung and liver condemnation and associated risk factors in cattle slaughtered at Hawassa municipal abattoir Southern Ethiopia	Kassaye Shiferaw	2016
115	281	Ethiopia	IH	CT	Major causes of organ and carcass condemnation and associated financial losses in cattle slaughtered at Kombolcha ELFORA abattoir from 2008-2012 Ethiopia	Desie Sheferaw	2017
116	282	Ethiopia	IH	CT	Major causes of organ condemnation and associated financial loss in cattle slaughtered at Hawassa Municipal Abattoir Ethiopia	Shitaye Maseresha Berbersa	2016
117	283	Ethiopia	IH	CT	Major causes of organ condemnation and economic loss in cattle slaughtered at adigrat municipal abattoir northern ethiopia	Assefa A. Tesfay H.	2013
118	284	Ethiopia	IH	CT	Major causes of organ condemnation and financial significance of cattle slaughtered at gondar elfora abattoir Northern Ethiopia	Denbarga Y. Demewez G. Sheferaw D.	2011
119	285	Ethiopia	IH	CT	Major causes of organ condemnation for cattle and its financial impact at Wolaita Soddo municipality abattoir southern Ethiopia	Abunna F. Hordofa D.	2013
120	286	Ethiopia	IH	CT	Major causes of organs and carcass condemnation in cattle slaughtered at Nekemte Municipality Abattoir East Wollega Ethiopia	Nebyou Moje	2014
121	287	Ethiopia	IH	CT	Major Gross Lesions of Lung in Cattle Slaughtered at Hawassa Municipal Abattoir Southern Ethiopia	Zeryehun T, Alemu B.	2017
122	288	Ethiopia	IH	CT	Major metacestodes in cattle slaughtered at Wolaita Soddo municipal abattoir Southern Ethiopia: Prevalence cyst viability organ distribution and socioeconomic implications	Regassa A. Abunna F. Mulugeta A. Megersa B.	2009
123	289	Ethiopia	IH	G, S	Major metacestodes in small ruminants slaughtered at Dessie municipal abattoir Eastern Ethiopia: prevalence cyst viability organ distribution and economic implications	Gessese A.T. Mulate B. Nazir S. Asmare A.	2015
124	290	Ethiopia	IH	CT	Major parasitic causes of edible offal condemnation and financial loss estimation in slaughtered cattle at Butajira municipal abattoir Southern Ethiopia	Kerala F. Hussien D. KifleYohannes T.	2021
125	291	Ethiopia	IH	CT	Metacestodes in cattle slaughtered at Shashemene municipal abattoir southern ethiopia: Prevalence cyst viability organ distribution and financial losses	Moje N. Zewde D. Bacha B. Regassa A.	2014
126	292	Ethiopia	IH	CT, CM, G, P	Molecular characterization of Echinococcus granulosus sl cysts from cattle camels goats and pigs in Ethiopia	Tigre W. Deresa B. Haile A. Gabriël S. Victor B. Pelt J.V. Devleesschauwer B. Vercruysse J. Dorny P.	2016
127	293	Ethiopia	IH	S, CT, CM	Molecular identification of unilocular hydatid cysts from domestic ungulates in Ethiopia: Implications for human infections	Hailemariam Z. Nakao M. Menkir S. Lavikainen A. Yanagida T. Okamoto M. Ito A.	2012
128	294	Ethiopia	IH	G, S	Occurrence and fertility rates of hydatid cysts in sheep and goats slaughtered at Modjo Luna Export Slaughter House Ethiopia	Daniel Getachew	2012
129	295	Ethiopia	IH	CT	Occurrence and financial loss assessment of cystic echinococcosis (hydatidosis) in cattle slaughtered at Wolayita Sodo municipal abattoir Southern Ethiopia	Bekele J. Butako B.	2011
130	296	Ethiopia	IH, DH	CT, D	Occurrence of bovine hydatidosis and evaluation of its risk to humans in traditional communities of Southern Region of Ethiopia	Jones O. Kebede N. Kassa T. Tilahun G. Macias C.	2012
131	297	Ethiopia	IH	CT	Occurrences and financial significance of bovine cystic echinococcosis in Southern Wollo Northeastern Ethiopia	Alemu Bizuwork	2016
132	298	Ethiopia	IH	CT	Organs condemnation and economic loss at Mekelle municipal abattoir Ethiopia	Shegaw Shiferaw	2009
133	299	Ethiopia	IH	CT	Parasitic infections as major cause of abattoir condemnations in cattle slaughtered at an Ethiopian abattoir: 10-year retrospective study	Molla D. Nazir S. Mohammed A. Tintagu T.	2020
134	300	Ethiopia	IH	CT	Parasitic bacterial diseases and other abnormalities in abattoirs of Tigray region northern Ethiopia	Alembrhan Assefa	2015
135	301	Ethiopia	IH	S, G	Prevalence and economic importance of liver parasites: Hydatid Cyst Fasciola species and Cysticercus tenuicolis in sheep and goats slaughtered at Addis Ababa abattoir enterprise in Ethiopia	Yehualashet Bayu	2013
136	302	Ethiopia	IH	CT	Prevalence and financial effects of hydatidosis in cattle slaughtered in birre-sheleko and dangila abattoirs Northwestern Ethiopia	Kebede N. Gebre-Egziabher Z. Tilahun G. Wossene A.	2011
137	303	Ethiopia	IH, H	S, H	Prevalence and public health significance of ovine hydatidosis in Bahir Dar Town Ethiopia	Timketa Belina	2012
138	304	Ethiopia	IH	G, S	Prevalence and seasonal incidence of larval and adult cestode infections of sheep and goats in eastern Ethiopia	Sissay M.M. Uggla A. Waller P.J.	2008
139	305	Ethiopia	IH	CT	Prevalence of bovine cysticercosis and hydatidosis in Jimma municipal abattoir South West Ethiopia	Tolosa T. Tigre W. Teka G. Dorny P.	2009
140	306	Ethiopia	IH	CT	Prevalence of bovine hydatidosis and its economic importance in Adama municipal abattoir eastern Ethiopia	Mekuria Mandefro	2019
141	307	Ethiopia	IH	CT	Prevalence of bovine hydatidosis and its economic significance in Harar Municipality Abattoir Eastern Ethiopia	Buzuayehu Lemma	2014
142	308	Ethiopia	IH	CT	Prevalence of bovine hydatidosis in Kombolcha ELFORA abattoir North Eastern Ethiopia	Fufa Abunna	2012
143	309	Ethiopia	IH	CM	Prevalence of cystic echinococcosis in one-humped camels slaughtered at Addis Ababa municipality abattoir Ethiopia	Abebe, N.	2021
144	310	Ethiopia	DH	D	Prevalence of dog gastrointestinal parasites and risk perception of zoonotic infection by dog owners in Wondo Genet Southern Ethiopia	Jones, O.	2011
145	312	Ethiopia	DH	D	Prevalence of gastrointestinal helminth parasites of dogs and associated risk factors in Adama Town Central Ethiopia	Tolera Merga	2015
146	313	Ethiopia	DH	D	Prevalence of gastrointestinal parasites of dogs and community awareness about zoonotic diseases in Chagni town northwestern Ethiopia	Nigatu Kebede	2019
147	314	Ethiopia	DH	D	Prevalence of helminth parasites of dogs and owners awareness about zoonotic parasites in Ambo town central Ethiopia	Endrias Zewdu	2010
148	315	Ethiopia	IH	G, S	Prevalence of hydatidosis in small ruminants and its economic significance in Modjo Modern Export Abattoir Ethiopia	Abiyot, J.	2011
149	316	Ethiopia	IH	S	Prevalence of hydatidosis of sheep slaughtered at Abergelle export Abattoir Mekelle Northern Ethiopia	Desta Y. Tefera M. Bekele M.	2012
150	317	Ethiopia	IH	CT	Prevalence viability and fertility study of bovine cystic echinococcosis in Mekelle city Northern Ethiopia	Gebremeskel B. Kalayou S.	2009
151	318	Ethiopia	IH	CT	Prevalence cyst viability fertility and economic significance of bovine hydatidosis in an Abattoir at Kombolcha Ethiopia	Wubshet Nasr	2016
152	319	Ethiopia	IH	CT	Prevalence economic impact and public perception of hydatid cyst and Cysticercus bovis on cattle slaughtered at Adama Municipal Abattoir South Eastern Ethiopia	Tadesse Birhanu	2014
153	320	Ethiopia	H	H	Retrospective survey of human hydatidosis in Bahir Dar north-western Ethiopia [Étude rétrospective sur l'hydatidose humaine à bahir dar au nord-ouest de l'éthiopie]	Kebede N. Mitiku A. Tilahun G.	2010
154	321	Ethiopia	DH	D	SPrevalence of gastrointestinal helminthes among dogs and owners perception about zoonotic dog parasites in Hawassa Town Ethiopia	Dagmawi Paulos	2012
155	322	Ethiopia	IH	CT	Study on gross pulmonary lesions in lungs of slaughtered animals and their economic importance in Tigray Ethiopia	Gebrehiwot, T; Verma, PC; Berhanu, H	2015
156	323	Ethiopia	IH	CT	Study on prevalence and economic significance of bovine hydatidosis in Bako municipal abattoir West Shoa zone Oromiya regional state	Berihu Haftu	2014
157	324	Ethiopia	IH	CT	Study on the prevalence of cystic hydatidosis and its economic significance in cattle slaughtered at Hawassa Municipal abattoir Ethiopia	Regassa F. Molla A. Bekele J.	2010
158	325	Ethiopia	IH	CT	Study on zoonotic metacestodes of cattle slaughtered at bahir dar municipal abattoir Northwest Ethiopia	Mekbib B. Abesha H. Tesfaye D.	2013
159	327	Ethiopia	IH	CT	The study of major parasitic causes of organ condemnation and financial losses in cattle slaughtered at Hawassa Municipal Abattoir Ethiopia	Jemal D. Kebede B.	2016
160	328	Ethiopia	IH	CT	Zoonotic metacestodes and associated financial loss from cattle slaughtered at Yabello municipal abattoir Borana-Oromia Ethiopia	Beyene T. Hiko A.	2019
161	331	Sudan	IH	CM	Lung lesions on camels (Camelus dromedarius) slaughtered in tamboul abattoir Sudan: Pathological and haematological study	Hamid M.E.I. Omer O.H. Haroun E.M.	2020
162	336	Kenya	H	H	Molecular characterisation of echinococcus granulosus species/strains in human infections from turkana Kenya	Mutwiri T. Magambo J. Zeyhle E. Mkoji G.M. Wamae C.N. Mulinge E. Mbae C. Wassermann H. Kern P. Romig T.	2013
163	338	Sudan	H	H	Molecular characterization of bilateral pulmonary hydatid cysts in a child	Ahmed, M. E.	2006
164	339	Kenya	DH	D	Molecular characterization of Echinococcus species in dogs from four regions of Kenya	Mulinge E. Magambo J. Odongo D. Njenga S. Zeyhle E. Mbae C. Kagendo D. Addy F. Ebi D. Wassermann M. Kern P. Romig T.	2018
165	340	Ethiopia	H	H	Molecular evidence of the camel strain (G6 genotype) of Echinococcus granulosus in humans from Turkana Kenya	Casulli A. Zeyhle E. Brunetti E. Pozio E. Meroni V. Genco F. Filice C.	2010
166	347	Tanzania	H	H	Myocardial Echinococcosis: Rare Manifestation of a Common Parasitic Disease in Northern Tanzania	Jusabani, AM; Kalambo, CF; Jusabani, M; Surani, S	2020
167	351	Kenya	H	H	OBSERVATIONS ON THE NATURAL HISTORY OF CYSTIC ECHINOCOCCOSIS IN UNTREATED AND ALBENDAZOLE-TREATED PATIENTS	Solomon, N; Zeyhle, E; Kachani, M; Macpherson, CN	2017
168	355	Kenya	IH	IH	One Health in Action: Operational Aspects of an Integrated Surveillance System for Zoonoses in Western Kenya	Falzon L.C. Alumasa L. Amanya F. Kang'ethe E. Kariuki S. Momanyi K. Muinde P. Murungi M.K. Njoroge S.M. Ogendo A. Ogola J. Rushton J. Woolhouse M.E.J. Fèvre E.M.	2019
169	366	Kenya	H	H	Pathology Quiz Case 1 Sino-orbital cystic echinococcosis (CE)	Groves, MW; Muller, S; Gathere, S; Gachii, A; Johns, MM	2009
170	380	Kenya	IH	CT	Prevalence and associated economic losses of bovine hydatidosis in selected abattoirs in Kericho Kenya-an analysis of abattoir data	Wyckliff N. Chepkirui E.	2017
171	381	Ethiopia	IH	P	Prevalence and associated risk factors of cysticechinococcosis in pigs slaughtered at Addis Ababa abattoir enterprise	Ayele A. Gezaw E. Birhan M.	2019
172	382	Kenya	IH	CT, G, S	Prevalence and diversity of cystic echinococcosis in livestock in Maasailand Kenya	Addy F. Alakonya A. Wamae N. Magambo J. Mbae C. Mulinge E. Zeyhle E. Wassermann M. Kern P. Romig T.	2012
173	383	Kenya	IH	S	Prevalence and genotyping of Echinococcus granulosus in sheep in Narok County Kenya	Odongo D.O. Tiampati C.M. Mulinge E. Mbae C.K. Bishop R.P. Zeyhle E. Magambo J. Wasserman M. Kern P. Romig T.	2018
174	384	Kenya	IH	CM, CT, G, S	Prevalence and genotyping of Echinococcus granulosus sensu lato from livestock in north-eastern Kenya	Omondi H.A. Gitau G. Gathura P. Mulinge E. Zeyhle E. Kimeli P. Bett B.	2020
175	385	Kenya	IH	CT, G, S	Prevalence and Genotyping of Echinococcus Species from Livestock in Kajiado County Kenya	Nungari L. Mbae C. Gikunju J. Mulinge E. Kaburu T. Zeyhle E. Magambo J.	2019
176	387	Kenya	IH	CT, G, S	Prevalence and monetary loss due to cystic Echinococcosis in slaughter house livestock: A case study of Migori County Kenya	Kere O.J. Joseph E. Jessika B.L. Maina K.J.	2019
177	388	Uganda	DH	D	Prevalence and risk factors of Echinococcus granulosus infection in dogs in Moroto and Bukedea districts in Uganda	Oba P. Ejobi F. Omadang L. Chamai M. Okwi A.L. Othieno E. Inangolet F.O. Ocaido M.	2016
178	389	Sudan	H	H	Prevalence of cystic echinococcosis and associated risk factors among humans in Khartoum State Central Sudan	Ahmed M.E. Abdalla S.S. Adam I.A. Grobusch M.P. Aradaib I.E.	2021
179	390	Kenya	IH	CT, G, S	Prevalence of cystic echinococcosis in livestock slaughtered in selected abattoirs of Laikipia West Sub-County Kenya	Gachengo, M. I.	2017
180	391	Tanzania	IH	G, S	Prevalence of echinococcosis and Taenia hydatigena cysticercosis in slaughtered small ruminants at the livestock-wildlife interface areas of Ngorongoro Tanzania	Miran M.B. Kasuku A.A. Swai E.S.	2017
181	392	Tanzania	DH	D & Wild animals	Prevalence of echinococcosis in dogs and wild carnivores in selected Serengeti ecosystem areas of Tanzania	Ernest, E.	2013
182	393	Tanzania	IH	P	Prevalence of extra-intestinal porcine helminth infections and assessment of sanitary conditions of pig slaughter slabs in Dar es Salaam city Tanzania	Mkupasi E.M. Ngowi H.A. Nonga H.E.	2011
183	394	Ethiopia	IH	CT	Prevalence of hydatid cyst in cattle at municipal abbatoir of Shire	Asmerom Asfaw	2014
184	395	Tanzania	DH	D	Prevalence of zoonotic parasites in stray dogs in rural communities Tanzania	Kidima, W.	2019
185	396	Ethiopia	IH	G, S	Prevalence organ distribution risk factors and financial losses of hydatid cysts in sheep and goats slaughtered in restaurants in Jimma south western Oromia	Kumsa B. Mohammedzein A.	2014
186	409	Sudan	H	H	Pulmonary hydatid disease	Otto, P. A.	2016
187	412	Kenya	H	H	Review of surgical management of cystic hydatid disease in a resource limited setting: Turkana Kenya	Cooney R.M. Flanagan K.P. Zehyle E.	2004
188	414	Sudan	H	H	Right ventricular hydatid cyst: a case report	Donegani, E; Pisani, P; Radaelli, S; Pula, G; Portella, G	2009
189	416	Tanzania	IH	CT	Sanitary practices and occurrence of zoonotic conditions in cattle at slaughter in Morogoro Municipality Tanzania: Implications for public health	Komba E.V.G. Komba E.V. Mkupasi E.M. Mbyuzi A.O. Mshamu S. Luwumba D. Busagwe Z. Mzula A.	2012
190	417	South Sudan	H	H	Secondary peritoneal hydatidosis the challenges of echinococcal disease in South Sudan: A case report	Thomas R.W. Ellis-Owen R. Winson D.	2015
191	419	Sudan	H	H	Skeletal manifestations of hydatid cystic disease in Sudan	Foad A.F.A. Abdul Satir A.A.	2018
192	420	Tanzania	IH	CT, G, S, P	Slaughter stock abattoir survey of carcasses and organ/offal condemnations in Arusha region northern Tanzania	Mellau B.L. Nonga H.E. Karimuribo E.D.	2011
193	426	Ethiopia	H	H	Spinal cord compression secondary to vertebral echinococcosis	Sahlu, A; Mesfin, B; Tirsit, A; Wester, K	2016
194	428	Sudan	H	H	Splenic hydatid cyst in Khartoum Teaching Hospital	Alhaboob, N.	2010
195	434	Ethiopia	H	H	Surgical management of 234 patients with hydatid disease: the Tikur Anbessa Hospital experience	Minas M. Biluts H. Bekele A. Alemie M.	2007
196	441	Ethiopia	IH	CT	Taxonomic position and geographical distribution of the common sheep G1 and camel G6 strains of Echinococcus granulosus in three African countries	Maillard S. Benchikh-Elfegoun M.C. Knapp J. Bart J.M. Koskei P. Gottstein B. Piarroux R.	2007
197	446	Kenya	H	H	The brief case: Incidental finding of cystic echinococcosis during evaluation for hepatitis	Hermelin D. Demske M. Chamberland R.R. Sotelo-Avila C.	2019
198	455	Kenya	IH	CT	The impact of meat inspection on the control of bovine hydatidosis in Kenya	Kang'ethe, E. K.	2000
199	458	Kenya	IH	CT, G, S, P	The potential role played by various livestock intermediate hosts in the transmission of hydatidosis in Kenya	Ndirangu, P. N.	2004
200	459	Kenya	IH	CT, G, S, P	The prevalence of hydatidosis in slaughtered livestock in Kenya	Ndirangu, P. N.	2004
201	462	Kenya	IH	CT	The role of parasitic diseases as causes of mortality in cattle in a high potential area of central Kenya: A quantitative analysis	Kanyari P.W.N. Kagira J.	2000
202	464	Ethiopia	IH	S, G	The status of cystic echinococcosis (Hydatid osis) in Small ruminants slaughtered at Addis Ababa municipal abattoir	Marshet E. Asamre K. Bekele J. Anteneh T. Abera M. Aragaw K. Abebe R.	2011
203	466	Ethiopia (immigrated to Australia)	H	H	The water lily sign	Gwee A. Chinnappan M. Connell T.G. Clarnette T. Bryant P.A.	2013
204	467	Kenya (immigrated to USA)	H	H	Thoracic echinococcosis	Brainard, D. M.	2003
205	469	Ethiopia	H	H	Tibial hydatidosis: a case report	Kassa BG, Yeshi MM, Abraha AH, Gebremariam TT.	2014
206	472	Sudan	H	H	Treatment of four cases of echinoccoccus cysts of the liver pancreas and kidney at rural hospital level	Costanzi A. Pellio T. Fioravanti G. Azzimonti G.	2001
207	473	Ethiopia	IH	CM	Trypanosomosis and helminthoses: Major health problems of camels (Camelus dromedarius) in the Southern Rangelands of Borena Ethiopia	Tekle T. Abebe G.	2001
208	477	Ethiopia	H	H	Ultrasound evaluation of abdominal masses in Ethiopian child patients	Kebede A.G. Nigussie Y.	2011
209	478	Ethiopia	H	H	Ultrasound guided fine-needle aspiration in Tikur Anbessa Hospital: a report of preliminary experience	Assefa G. Tensay M.	2000
210	479	Kenya	H	H	Unusual bladder outflow obstruction: case report	Ndaguatha PL.	2003
211	G1	Kenya	IH	CT, G, S, P	The burden of Cystic Echinococcosis in selected regions in Kenya	Joseph Kere Odero	2015
212	G2	Kenya	DH	D	PREVALENCE AND MOLECULAR CHARACTERIZATION OF CYSTIC ECHINOCOCCOSIS IN LIVESTOCK, ECHINOCOCCUS INFECTION AND THE RISK FACTORS IN DOGS IN KAJIADO-WEST SUB-COUNTY, KENYA	Lucy Wanjiru Nungari	2020
213	G3	Uganda	IH	CT	Carcass quality and causes of carcass condemnation of cattle slaughtered in Kampala city abattoirs	Jemba, Hood Akram	2021
214	A1	Kenya	DH	LN, LP, HY	A survey for Echinococcus spp. of carnivores in six wildlife conservation areas in Kenya	Kagendo et al.	2014
215	GS1	Ethiopia	IH	CT	Bovine Hydatidosis in Eastern Part of Ethiopia	Miheret, M., Biruk, M., Habtamu, T and Ashwani, K	2013
216	GS2	Ethiopia	IH, H	CT, H	Bovine Hydatidosis: Occurrence, Economic and Public Health Importance in Gondar ELFORA Abattoir	Mamo Adane and Tadesse Guadu	2014
217	GS3	Ethiopia	IH	CT	Prevalence and Associated Risk Factors of Hydatidosis in Cattle Slaughtered at Dejen Municipal Abattoir in Amhara Regional State, Ethiopia	Y. Metages, A. Simegnew, S. Mesfin and M. Mesfin	2020
218	GS4	Ethiopia	IH	CT	Prevalence of Bovine Hydatidosis and Its Economic Importance at Assela Municipal Abattoir	Kinfe Kibebew, Ahmed Bedaso, Adanech Kuma	2016
219	GS5	Ethiopia	IH	CT	Prevalence of Bovine Hydatidosis and Its Economic Importance in Cattle Slaughtered at Bahir Dar Municipal Abattoir, Northern Ethiopia	Tadesse, M., Tesfaye, S. & Admasu, P.	2016
220	GS6	Ethiopia	IH	CT, G, S, CM	Prevalence of Cystic Echinococcosis in Various Food Animals Slaughtered at Selected Abattoirs in Ethiopia	Pal M. Zenebe N. Woldemariam T. Woldemariam G.	2020
221	GS7	Ethiopia	IH	CT	Study on Prevalence and Monetary Loss Attributed to Hydatidosis in Cattle Slaughtered at Jimma Municipal Abattoir, Southwestern Ethiopia	Temam A. Deresa B. & Abdurahaman M.	2016
222	GS8	Ethiopia	IH	CT	The Prevalence and Possible Risk Factors of Bovine Hydatidosis in Debremarkos Municipal Abattoir, Northwest Ethiopia	Addis M.	2018
223	GS9	Ethiopia	IH	CT	Study on Major Causes of Organs Condemnation and Financial Loss in Cattle Slaughtered at Hayik Municipal Abattoir	Ahmed S. Fentahun S. Bihonegn T. Tintagu T. Alemu B. & Yilak N.	2019
224	GS10	Ethiopia	IH	CT	Prevalence, cyst characterization and economic importance of bovine hydatidosis in Mekelle municipality abattoir, Northern Ethiopia	Dawit G. Adem A. Simenew K. and Tilahun Z.	2013
225	GS11	Ethiopia	IH	CT	Prevalence and Economic Significance of Hydatidosis on Cattle Slaughtered at Nekemte Municipal Abattoir, Western Ethiopia	Temesgen T.	2020
226	GS12	Ethiopia	IH	G, S	Prevalence of hydatid cysts in goats and sheep slaughtered in Soroti Municipal Abattoir, Eastern Uganda	Nyero D. Zirintunda G. Omadang L. and Ekou1 J.	2015
227	SN1	Ethiopia	IH	CT	Economic and Zoonotic Importance of Bovine Hydatidosis in Shire Municipal Abattoir, North West Zone, Tigary Region, Ethiopia	Guadu T. Gebremicael Y. and Chanie M.	2013
228	SN2	Ethiopia	IH	CT	Prevalence and Economic Significance of Bovine Hydatidosis and Cysticercosis in Mekelle Municipality Abattoir, Northern Ethiopia	Getachew T. Olani W. and Sadia H.	2017
229	SN3	Ethiopia	IH	CT	Prevalence and financial loss estimation of hydatidosis of cattle slaughtered at Addis Ababa abattoirs enterprise	Terefe D. Kebede K. Beyene D. and Wondimu A.	2012
230	SN4	Ethiopia	IH	CT	Prevalence, Public Significance and Financial Loss of Hydatid Cyst on Cattle Slaughtered at Nekemte Municipal Abattoir, Western Ethiopia	Tadesse B. Birhanu T. Sultan A. Ayele G. and Ejeta E.	2014
231	SN5	Ethiopia	IH	CT, S	Prevalence and characterization of hydatidosis in animals slaughtered at Addis Ababa abattoir, Ethiopia	Fikire Z. Tolosa T. Nigussie Z. Macias C. and Kebede N.	2019
232	SN6	Ethiopia	IH	S	Prevalence, Financial Loss and Public Health Significance of Ovine Hydatidosis in Adama Municipal Abattoir, Ethiopia	Birhanu T.	2014
233	SN7	Ethiopia	DH	W	Some helminths of the Ethiopian wolf (Canis simensis Rüpell 1840, Canidae) and its prey in the Bale Mountains National Park	Jebessa H.	2009
234	SN8	Uganda	H	H	Prevalence of Cystic Echinococcosis in Selected Pastoral and Agro-Pastoral Districts of Uganda	Othieno E. Okwi A. Mupere E. Bimenya G. Zeyhle E. Oba P. Chamai M. Omadang L. Inangolet F. O. & Siefert L.	2016
235	SN9	Ethiopia	IH, H	CT, G, S, H	Prevalence and Potential Risk Factors of Human Cystic Echinococcosis in Selected Districts of South Omo Zone, Ethiopia	Woldeyes D.	2019
236	PT2	Ethiopia	H	H	An unusual manifestation of hydatid disease: A case in a 20-year old male patient	Hart JM, Eshetu F, Kassa S.	2021
237	PT3	Ethiopia	H	H	Bilateral Large Pulmonary Hydatid Cyst: A Rare Presentation in a Young Child from Ethiopia	Arega G, Kebede RA, Woldeselassie HG, Lingerh T, Yayeh T.	2022
238	PT4	Ethiopia	IH	CT	Cystic echinococcosis in cattle slaughtered at a slaughterhouse in Gessa, southern Ethiopia	Mathewos M, Dawa D, Yirgalem M, Denano T, Fesseha H.	2022
239	PT5	Ethiopia	IH	CT	Cystic echinococcosis, a food-borne zoonotic neglected tropical disease in slaughtered cattle at Jimma Town municipal abattoir, Southwest Ethiopia	Dana D, Suleman S, Workneh N, Massa D, Levecke B, Kifleyohannes T, Anisuzamman, Mekonnen Z.	2021
240	PT6	Kenya	IH	CT	Development of Loop-Mediated Isothermal Amplification Combined with Lateral Flow Dipstick Assay for a Rapid and Sensitive Detection of Cystic Echinococcosis in Livestock in Kenya	Badoul NA, Kagira J, Ng'ong'a F, Dinka H.	2022
241	PT7	Tanzania	IH	CT	Laboratory analysis as support to slaughterhouse inspection in Songea cattle abattoir (Tanzania): A public health perspective	Dini FM, Poglayen G, Benazzi C, Gentile A, Morandi B, Mwinuka NT, Mbata AL, Galuppi R.	2022
242	PT8	South Sudan	H	H	Lower back musculoskeletal hydatid cyst: a rare presentation in a South Sudanese patient	Kuju, L. S. N.; Sube, K. L.; Tongun, J. B.; Lako, J. D.	2022
243	PT10	Kenya	H	H	Findings of a community screening programme for human Cystic Echinococcosis in a non-endemic area.	Mutwiri, T.	2022
244	PT11	Ethiopia	IH	CT, G	Prevalence and economic connotation of bovine and caprine hydatidosis at Abergele International Export Slaughterhouse, Mekele, Tigray region.	Abebayehu Tadesse	2022
245	PT12	Tanzania	IH, H	CT, G, S, H	Cystic echinococcosis in northern Tanzania: a pilot study in Maasai livestock-keeping communities	Tamarozzi et al.	2022
246	PT-GS1	South Sudan	IH	G	Prevalence and Financial Losses of Cystic Echinococcosis in Slaughtered Goats at Gumbo Slab in Juba County, South Sudan	Kundu L. S. Nigo	2022
247	PT-SN1	South Sudan	IH	CT, G, S	Prevalence and Economic Loss due to Hydatidosis in Slaughtered Animals in Juba South Sudan	Erneo B. Ochi	2021
Table A. Studies included in the SR reporting the occurrence of E. granulosus infection in the GHA

## Sheet: Table B
Reference ID	Title	Author/s	Year	Host category	Q1 (Representation)	Q2 (Sampling)	Q3 (Random selection)	Q4 (Non response bias)	Q5 (Data collection)	Q6 (Case Definition)	Q7 (Reliability and validity of study tool)	Q8 (Method of data collection)	Q9 (Prevalence period)	Q10 (Numerator and denominator)	Summary Assessment	Summary item on the overall risk of study bias low (≤2), moderate (3–6), and high (≥7)
2	A comparative study on the prevalence of some parasites in animals slaughtered at new Taif abattoir	Shalaby I.M. Banaja A.A. Jamoom M.B.	2011	IH	1	1	1	1	0	1	1	0	0	1	7	High risk
54	Evaluation of crude hydatid cyst fluid antigens for the serological diagnosis of hydatidosis in cattle	Golassa, L; Abebe, T; Hailu, A	2011	IH	1	1	1	0	0	0	0	0	0	0	3	Moderate risk
101	1st International Congress on Pathogens at the Human-Animal Interface (ICOPHAI): Impact limitations and needs in developing countries September 15-17 2011 Addis Ababa Ethiopia Abstract Book	ICOPHAI	2012	IH	1	1	1	0	0	0	0	0	0	0	3	Moderate risk
110	A molecular survey of cystic echinococcosis in Sudan	Omer R.A. Dinkel A. Romig T. Mackenstedt U. Elnahas A.A. Aradaib I.E. Ahmed M.E. Elmalik K.H. Adam A.	2010	IH	0	0	1	0	0	0	0	0	0	0	1	Low risk
111	A molecular survey on cystic echinococcosis in Sinnar area blue Nile state (Sudan)	Ibrahim K. Thomas R. Peter K. Omer R.A.	2011	IH	1	1	1	0	0	0	0	0	0	0	3	Moderate risk
117	A retrospective survey of bovine hydatidosis in three abattoirs of Amhara National Regional State northwestern Ethiopia	Kebede N.	2010	IH	1	0	1	0	1	0	1	1	1	1	7	High risk
119	A retrospective survey of hydatidosis in livestock in Arusha Tanzania based on abattoir data during 2005-2007	Nonga H.E. Karimuribo E.D.	2009	IH	1	0	1	0	1	1	1	1	1	1	8	High risk
121	A slaughter slab survey for extra-intestinal porcine helminth infections in northern Tanzania	Ngowi H.A. Kassuku A.A. Maeda G.E.M. Boa M.E. Willingham A.L.	2004	IH	1	0	1	0	0	1	0	0	0	1	4	Moderate risk
122	A slaughterhouse survey of liver lesions in slaughtered cattle sheep and goats at Arusha Tanzania	Mellau, L. S. B.	2010	IH	1	1	1	0	1	1	1	0	1	0	7	High risk
123	A slaughterhouse survey of lung lesions in slaughtered stocks at Arusha Tanzania	Mellau L.S.B. Nonga H.E. Karimuribo E.D.	2010	IH	1	1	1	0	1	1	1	0	1	0	7	High risk
124	A study of cystic echinococcosis in slaughter animals in three selected areas of northern Turkana Kenya	Njoroge E.M. Mbithi P.M.F. Gathuma J.M. Wachira T.M. Gathura P.B. Magambo J.K. Zeyhle E.	2002	IH	1	0	1	0	0	0	0	0	0	0	2	Low risk
125	A study on causes of cattle liver condemnation at an abattoir in Omdurman area Khartoum State Sudan	Kheder D. Mohamed A.	2021	IH	1	1	1	0	1	1	1	1	0	1	8	High risk
129	A survey of the causes of cattle organs and/or carcass condemnation financial losses and magnitude of foetal wastage at an abattoir in Dodoma Tanzania	Tembo W. Nonga H.E.	2015	IH	1	1	1	0	0	1	1	1	0	1	7	High risk
130	A survey of zoonotic diseases in trade cattle slaughtered at Tanga city abattoir: A cause of public health concern	Swai E.S. Schoonman L.	2012	IH	1	0	0	0	0	1	0	0	0	0	2	Low risk
131	A survey on the parasites of the domestic pig and their prevalences over a ten year period in Kenya	Langat K.C. Njeruh F.M. Gathura P.B. And Kyule M.N.	2002	IH	0	0	1	0	1	1	1	1	1	0	6	Moderate risk
134	Abattoir survey on cattle hydatidosis in Tigray Region of Ethiopia	Berhe G.	2009	IH	1	1	0	0	0	0	0	0	0	0	2	Low risk
139	Aerobic bacteria isolated from condemned camel livers in Southern Darfur Sudan	Eldoma, H. H.	2015	IH	1	1	1	0	0	1	1	1	0	1	7	High risk
142	Application of ultrasonography in prevalence studies of hydatid cysts in goats in North-western Turkana Kenya and Toposaland Southern Sudan	Njoroge E.M. Mbithi P.M.F. Gathuma J.M. Wachira T.M. Magambo J.K. Zeyhle E.	2000	IH	1	0	0	1	0	0	1	0	0	0	3	Moderate risk
147	Bovine hydatidosis and its economic importance at Kara-alo abattoir PLC Addis Ababa Ethiopia	Getachew Demissie	2014	IH	1	1	0	0	0	0	0	0	0	0	2	Low risk
148	Bovine hydatidosis in Ambo municipality abattoir West Shoa Ethiopia	Endrias Zewdu	2010	IH	1	1	0	0	0	0	0	0	0	0	2	Low risk
149	Bovine hydatidosis: prevalence public health and its economic significance in and around Harar Ethiopia	Dinaol Belina	2015	IH	1	1	1	0	0	0	0	0	0	0	3	Moderate risk
156	Causes of abattoir condemnation in apparently healthy slaughtered sheep and goats at HELMEX abattoir Debre Zeit Ethiopia	Jibat T. Ejeta G. Asfaw Y. Wudie A.	2008	IH	1	1	0	0	0	1	0	0	0	0	3	Moderate risk
157	Causes of beef carcass and organ condemnations in Ethiopia	Mummed Y. Y. Webb E.C	2015	IH	1	0	1	0	1	1	1	1	0	1	7	High risk
158	Causes of liver and lung condemnation in apparently healthy slaughtered sheep and goats at Luna Abattoir Modjo Ethiopia	Mesfin Gezu	2014	IH	1	1	1	0	0	1	1	0	1	1	7	High risk
159	Causes of organ condemnation its public health and financial significance in Nekemte municipal abattoir Wollega Western Ethiopia	Lati Efrem	2015	IH	1	0	0	0	0	1	1	0	1	1	5	Moderate risk
160	Causes of organ condemnations in cattle at slaughter and associated financial losses in Siaya County Kenya	Achollah, A. M.	2019	IH	1	1	1	0	0	1	1	0	0	0	5	Moderate risk
164	Comparative prevalence of hydatidosis in slaughtered domestic ruminants at four abattoirs of central Oromia Ethiopia	Bulto Giro	2014	IH	1	0	1	0	0	0	0	0	0	0	2	Low risk
166	Concurrent infection of hydatidosis and fasciolosis in cattle slaughtered at Mekelle municipal abattoir Tigray region	Gebretsadik Berhe	2010	IH	1	1	0	0	0	0	0	0	0	0	2	Low risk
167	Cyst Viability and Economic Significance of Hydatidosis in Southern Ethiopia	Guduro G.G. Desta A.H.	2019	IH	1	1	0	0	0	0	0	0	0	0	2	Low risk
168	Cyst viability organ distribution and financial losses due to hydatidosis in cattle slaughtered at dessie municipal abattoir North-Eastern Ethiopia	Melaku A. Lukas B. Bogale B.	2012	IH	1	1	0	0	0	0	0	0	0	0	2	Low risk
169	Cystic echinococcosis amongst small ruminants and humans in central ethiopia	Assefa H. Mulate B. Nazir S. Alemayehu A.	2015	IH	1	1	0	0	0	0	0	0	0	0	2	Low risk
170	Cystic echinococcosis in cattle slaughtered at gondar elfora export abattoir northwest ethiopia	Abebe A. Beyene D. Kumsa B.	2014	IH	1	1	0	0	0	0	0	0	0	0	2	Low risk
171	Cystic echinococcosis in cattle slaughtered at shashemanne municipal abattoir south central oromia ethiopia: Prevalence cyst distribution and fertility	Negash K. Beyenea D. Kumsa B.	2013	IH	1	1	0	0	0	0	0	0	0	0	2	Low risk
173	Cystic echinococcosis in slaughtered cattle at Addis Ababa Abattoir enterprise Ethiopia	Kumsa B.	2019	IH	1	1	0	0	0	0	0	0	0	0	2	Low risk
178	Cystic Echinococcosis of cattle in Jimma municipal abattoir south west Ethiopia	Abera M. Teame S. Sheferaw D.	2013	IH	1	1	0	0	0	0	0	0	0	0	2	Low risk
179	Cystic echinococcosis of livestock and humans in central Sudan	Elmahdi I.E. Ali Q.M. Magzoub M.M.A. Ibrahim A.M. Saad M.B. Romig T.	2004	IH	1	0	1	0	0	0	0	0	0	0	2	Low risk
181	Cystic echinococcosis: prevalence and economic significance in small ruminants slaughtered at Elfora Export Abattoir Bishoftu Ethiopia	Tatek Teshome	2017	IH	1	1	0	0	0	0	0	0	0	0	2	Low risk
184	Cysts and parasites in an abattoir in Northwest Ethiopia; an urgent call for action on one health	Getahun D. Van Henten S. Abera A. Senkoro M. Owiti P. Lombamo F. Girma B. Ashenefe B. Deressa A. Diro E.	2020	IH	1	1	1	0	1	0	1	1	1	0	7	High risk
189	Echinococcosis/hydatidosis: Its prevalence economic and public health significance in Tigray region North Ethiopia	Kebede W. Hagos A. Girma Z. Lobago F.	2009	IH	1	0	1	0	0	0	0	0	0	0	2	Low risk
190	Echinococcus spp in central Kenya: a different story	Mbaya H. Magambo J. Njenga S. Zeyhle E. Mbae C. Mulinge E. Wassermann M. Kern P. Romig T.	2014	IH	1	0	1	0	0	0	0	0	0	0	2	Low risk
192	Epidemiological investigation of hepato-pulmonary bovine hydatidosis and its economic and zoonotic importance at Jimma municipal abattoir Ethiopia	Atsede Brhane	2015	IH	1	0	0	0	0	0	1	0	0	0	2	Low risk
193	Epidemiological study on bovine hydatidosis in North Kordofan state Sudan	Ismail, N. B. O.	2016	IH	1	1	0	0	0	0	0	0	0	0	2	Low risk
202	Financial loss estimation prevalence and characterization of hydatidosis of cattle slaughtered at Debre Markos Municipality abattoir Ethiopia	Kebede N. Abuhay A. Tilahun G. Wossene A.	2009	IH	1	1	1	0	0	0	0	0	0	0	3	Moderate risk
211	Genetic characterization of Echinococcus species in eastern Ethiopia	Terefe Y. Addy F. Alemu S. Mackenstedt U. Romig T. Wassermann M.	2019	IH	1	1	1	0	0	0	0	0	0	0	3	Moderate risk
219	Gross and histopathological studies on pulmonary lesions of camel (Camelus dromedarius) slaughtered at Addis Ababa abattoir Ethiopia	Jenberie S. Awol N. Ayelet G. Gelaye E. Negussie H. Abie G.	2012	IH	1	1	1	0	0	1	1	0	1	0	6	Moderate risk
220	Gross and microscopic pulmonary lesions of camels from Eastern Ethiopia	Bekele S.T.	2008	IH	1	0	1	0	0	1	1	0	1	0	5	Moderate risk
225	Histopathological studies on liver affected with hydatidosis in one humped camel (Camelus dromedarius) in tampool slaughterhouse Sudan	Mohammed N.H. Osman H.M.	2016	IH	1	1	0	0	0	0	0	1	1	0	4	Moderate risk
252	Hydatidosis as a major cause of liver condemnation among parasitic diseases in goats and sheep in Keren slaughterhouse Anseba zone Eritrea	Ghebremariam M.K. Debesai M.G. Sanjay D. Basharat A.P.	2014	IH	1	0	1	0	1	0	1	1	1	1	7	High risk
253	Hydatidosis of camel (Camelus dromedarius) at Jijiga municipal abattoir Eastern Ethiopia: prevalence associated risk factors and financial implication	Debela E. Abdulahi B. Megersa B. Kumsa B. Abunna F. Sheferaw D. Regassa A.	2015	IH	1	0	0	0	0	0	0	0	0	0	1	Low risk
254	Hydatidosis of cattle and sheep its economic importance and Echinococcus granulosus among stray dogs in South Wollo Ethiopia	Hailu Degefu	2013	IH	1	1	0	0	0	0	0	0	0	0	2	Low risk
255	Hydatidosis of sheep and goats slaughtered at Addis Ababa Abattoir: Prevalence and risk factors	Erbeto K. Zewde G. Kumsa B.	2010	IH	1	1	1	0	0	1	0	0	0	0	4	Moderate risk
256	Hydatidosis of slaughtered animals in Bahir Dar Abattoir Northwestern Ethiopia	Kebede N. Mitiku A. Tilahun G.	2009	IH	1	1	0	0	0	0	0	0	0	0	2	Low risk
257	Hydatidosis of slaughtered animals in Ngorongoro district of Arusha region Tanzania	Ernest E. Nonga H.E. Kassuku A.A. Kazwala R.R.	2009	IH	1	1	1	0	0	0	0	0	0	0	3	Moderate risk
258	Hydatidosis of slaughtered cattle in Wolaita Sodo Abattoir southern Ethiopia	Kebede N. Mekonnen H. Wossene A. Tilahun G.	2009	IH	1	1	1	0	0	0	0	0	0	0	3	Moderate risk
259	Hydatidosis/echinococcosis: its prevalence economic and public health significance in Dodola district western Arsi zone of Oromia region Ethiopia	Yacob Hailu Tolossa	2016	IH	1	1	1	0	0	0	0	0	0	0	3	Moderate risk
260	Hydatidosis: Prevalence and its economic importance in ruminants slaughtered at Adama municipal abattoir Central Oromia Ethiopia	Getaw A. Beyene D. Ayana D. Megersa B. Abunna F.	2010	IH	1	1	0	0	0	0	0	0	0	0	2	Low risk
261	Hydatidosis: Prevalence cyst distribution and economic significance in cattle slaughtered at Arbaminch municipality abattoir southern Ethiopia	Tilahun A. Terefe Y.	2013	IH	1	1	0	0	0	0	0	0	0	0	2	Low risk
263	Identification of pulmonary lesions in slaughtered cattle and associated risk factors North West Ethiopia	Teshale Bekelle	2017	IH	1	0	1	0	0	1	1	0	0	0	4	Moderate risk
266	Infection rates cyst fertility and larval viability of hydatid disease in camels (Camelus Dromedarius) from borena kereyu and harar areas of Ethiopia	Salih M. Degefu H. Yohannes M.	2011	IH	1	0	1	0	0	0	0	0	0	0	2	Low risk
267	Infection rates risk factors and cyst fertility of hydatid disease in camels in Ayssaita district Northeastern Ethiopia	Gebremichael D. Feleke A. Terefe G. Lakew M.	2013	IH	1	0	1	1	0	0	0	0	0	0	3	Moderate risk
274	Investigation into major causes of organs condemnation in bovine slaughtered at Adama municipal abattoir and their economic importance	Jatenie Jima Edo	2014	IH	1	1	1	0	0	1	0	0	0	0	4	Moderate risk
273	Investigation of parasitic diseases of one-humped camel (Camelus dromedarius) in eastern Ethiopia	Woldemeskel M. Issa A. Mersie A. Potgieter L.N.D.	2001	IH	1	1	1	0	0	1	1	0	1	1	7	High risk
280	Major causes of lung and liver condemnation and associated risk factors in cattle slaughtered at Hawassa municipal abattoir Southern Ethiopia	Kassaye Shiferaw	2016	IH	1	1	0	0	0	1	1	0	0	1	5	Moderate risk
281	Major causes of organ and carcass condemnation and associated financial losses in cattle slaughtered at Kombolcha ELFORA abattoir from 2008-2012 Ethiopia	Desie Sheferaw	2017	IH	1	1	0	0	0	1	1	0	0	1	5	Moderate risk
282	Major causes of organ condemnation and associated financial loss in cattle slaughtered at Hawassa Municipal Abattoir Ethiopia	Shitaye Maseresha Berbersa	2016	IH	1	1	0	0	0	1	1	0	0	1	5	Moderate risk
283	Major causes of organ condemnation and economic loss in cattle slaughtered at adigrat municipal abattoir northern ethiopia	Assefa A. Tesfay H.	2013	IH	1	1	0	0	0	1	1	0	0	1	5	Moderate risk
284	Major causes of organ condemnation and financial significance of cattle slaughtered at gondar elfora abattoir Northern Ethiopia	Denbarga Y. Demewez G. Sheferaw D.	2011	IH	1	1	1	0	0	1	1	0	0	1	6	Moderate risk
285	Major causes of organ condemnation for cattle and its financial impact at Wolaita Soddo municipality abattoir southern Ethiopia	Abunna F. Hordofa D.	2013	IH	1	1	1	0	0	1	1	0	0	1	6	Moderate risk
286	Major causes of organs and carcass condemnation in cattle slaughtered at Nekemte Municipality Abattoir East Wollega Ethiopia	Nebyou Moje	2014	IH	1	0	0	0	0	1	1	0	0	1	4	Moderate risk
287	Major Gross Lesions of Lung in Cattle Slaughtered at Hawassa Municipal Abattoir Southern Ethiopia	Zeryehun T, Alemu B.	2017	IH	1	1	0	0	0	1	1	0	0	1	5	Moderate risk
288	Major metacestodes in cattle slaughtered at Wolaita Soddo municipal abattoir Southern Ethiopia: Prevalence cyst viability organ distribution and socioeconomic implications	Regassa A. Abunna F. Mulugeta A. Megersa B.	2009	IH	1	0	1	0	0	1	0	0	0	0	3	Moderate risk
289	Major metacestodes in small ruminants slaughtered at Dessie municipal abattoir Eastern Ethiopia: prevalence cyst viability organ distribution and economic implications	Gessese A.T. Mulate B. Nazir S. Asmare A.	2015	IH	1	1	0	0	0	1	0	0	0	0	3	Moderate risk
290	Major parasitic causes of edible offal condemnation and financial loss estimation in slaughtered cattle at Butajira municipal abattoir Southern Ethiopia	Kerala F. Hussien D. KifleYohannes T.	2021	IH	1	1	0	0	0	1	1	0	1	1	6	Moderate risk
291	Metacestodes in cattle slaughtered at Shashemene municipal abattoir southern ethiopia: Prevalence cyst viability organ distribution and financial losses	Moje N. Zewde D. Bacha B. Regassa A.	2014	IH	1	1	1	0	0	1	0	0	0	0	4	Moderate risk
292	Molecular characterization of Echinococcus granulosus sl cysts from cattle camels goats and pigs in Ethiopia	Tigre W. Deresa B. Haile A. Gabriël S. Victor B. Pelt J.V. Devleesschauwer B. Vercruysse J. Dorny P.	2016	IH	1	0	1	0	0	0	0	0	0	1	3	Moderate risk
293	Molecular identification of unilocular hydatid cysts from domestic ungulates in Ethiopia: Implications for human infections	Hailemariam Z. Nakao M. Menkir S. Lavikainen A. Yanagida T. Okamoto M. Ito A.	2012	IH	1	0	1	0	0	0	0	0	0	1	3	Moderate risk
294	Occurrence and fertility rates of hydatid cysts in sheep and goats slaughtered at Modjo Luna Export Slaughter House Ethiopia	Daniel Getachew	2012	IH	1	1	1	0	0	0	0	0	0	0	3	Moderate risk
295	Occurrence and financial loss assessment of cystic echinococcosis (hydatidosis) in cattle slaughtered at Wolayita Sodo municipal abattoir Southern Ethiopia	Bekele J. Butako B.	2011	IH	1	0	1	0	0	0	0	0	0	0	2	Low risk
296	Occurrence of bovine hydatidosis and evaluation of its risk to humans in traditional communities of Southern Region of Ethiopia	Jones O. Kebede N. Kassa T. Tilahun G. Macias C.	2012	IH	1	0	1	1	0	0	0	0	0	0	3	Moderate risk
297	Occurrences and financial significance of bovine cystic echinococcosis in Southern Wollo Northeastern Ethiopia	Alemu Bizuwork	2016	IH	1	1	1	0	0	0	0	0	0	0	3	Moderate risk
298	Organs condemnation and economic loss at Mekelle municipal abattoir Ethiopia	Shegaw Shiferaw	2009	IH	1	1	1	0	0	1	1	1	1	1	8	High risk
299	Parasitic infections as major cause of abattoir condemnations in cattle slaughtered at an Ethiopian abattoir: 10-year retrospective study	Molla D. Nazir S. Mohammed A. Tintagu T.	2020	IH	1	1	1	0	1	1	1	1	1	1	9	High risk
300	Parasitic bacterial diseases and other abnormalities in abattoirs of Tigray region northern Ethiopia	Alembrhan Assefa	2015	IH	1	0	1	0	0	1	1	0	0	0	4	Moderate risk
301	Prevalence and economic importance of liver parasites: Hydatid Cyst Fasciola species and Cysticercus tenuicolis in sheep and goats slaughtered at Addis Ababa abattoir enterprise in Ethiopia	Yehualashet Bayu	2013	IH	1	0	1	0	0	0	1	0	1	1	5	Moderate risk
302	Prevalence and financial effects of hydatidosis in cattle slaughtered in birre-sheleko and dangila abattoirs Northwestern Ethiopia	Kebede N. Gebre-Egziabher Z. Tilahun G. Wossene A.	2011	IH	1	0	1	0	0	0	0	0	0	0	2	Low risk
303	Prevalence and public health significance of ovine hydatidosis in Bahir Dar Town Ethiopia	Timketa Belina	2012	IH	1	1	1	1	0	0	0	0	0	0	4	Moderate risk
304	Prevalence and seasonal incidence of larval and adult cestode infections of sheep and goats in eastern Ethiopia	Sissay M.M. Uggla A. Waller P.J.	2008	IH	1	0	1	0	0	1	0	0	0	0	3	Moderate risk
305	Prevalence of bovine cysticercosis and hydatidosis in Jimma municipal abattoir South West Ethiopia	Tolosa T. Tigre W. Teka G. Dorny P.	2009	IH	1	1	0	0	0	0	0	0	0	0	2	Low risk
306	Prevalence of bovine hydatidosis and its economic importance in Adama municipal abattoir eastern Ethiopia	Mekuria Mandefro	2019	IH	1	0	0	0	0	0	0	0	0	0	1	Low risk
307	Prevalence of bovine hydatidosis and its economic significance in Harar Municipality Abattoir Eastern Ethiopia	Buzuayehu Lemma	2014	IH	1	1	0	0	0	0	0	0	0	0	2	Low risk
308	Prevalence of bovine hydatidosis in Kombolcha ELFORA abattoir North Eastern Ethiopia	Fufa Abunna	2012	IH	1	1	1	0	0	0	0	0	0	0	3	Moderate risk
309	Prevalence of cystic echinococcosis in one-humped camels slaughtered at Addis Ababa municipality abattoir Ethiopia	Abebe, N.	2021	IH	1	0	0	0	0	0	0	0	0	0	1	Low risk
315	Prevalence of hydatidosis in small ruminants and its economic significance in Modjo Modern Export Abattoir Ethiopia	Abiyot, J.	2011	IH	1	1	0	0	0	0	0	0	0	0	2	Low risk
316	Prevalence of hydatidosis of sheep slaughtered at Abergelle export Abattoir Mekelle Northern Ethiopia	Desta Y. Tefera M. Bekele M.	2012	IH	1	1	1	0	0	0	0	0	0	0	3	Moderate risk
317	Prevalence viability and fertility study of bovine cystic echinococcosis in Mekelle city Northern Ethiopia	Gebremeskel B. Kalayou S.	2009	IH	1	0	0	0	0	0	0	0	0	0	1	Low risk
318	Prevalence cyst viability fertility and economic significance of bovine hydatidosis in an Abattoir at Kombolcha Ethiopia	Wubshet Nasr	2016	IH	1	1	0	0	0	0	0	0	0	0	2	Low risk
319	Prevalence economic impact and public perception of hydatid cyst and Cysticercus bovis on cattle slaughtered at Adama Municipal Abattoir South Eastern Ethiopia	Tadesse Birhanu	2014	IH	1	1	0	0	0	0	0	0	0	1	3	Moderate risk
322	Study on gross pulmonary lesions in lungs of slaughtered animals and their economic importance in Tigray Ethiopia	Gebrehiwot, T; Verma, PC; Berhanu, H	2015	IH	1	1	1	0	0	1	1	0	1	1	7	High risk
323	Study on prevalence and economic significance of bovine hydatidosis in Bako municipal abattoir West Shoa zone Oromiya regional state	Berihu Haftu	2014	IH	1	1	0	0	0	0	0	0	0	0	2	Low risk
324	Study on the prevalence of cystic hydatidosis and its economic significance in cattle slaughtered at Hawassa Municipal abattoir Ethiopia	Regassa F. Molla A. Bekele J.	2010	IH	1	1	1	0	0	0	0	0	0	0	3	Moderate risk
325	Study on zoonotic metacestodes of cattle slaughtered at bahir dar municipal abattoir Northwest Ethiopia	Mekbib B. Abesha H. Tesfaye D.	2013	IH	1	0	1	0	0	0	0	0	0	0	2	Low risk
327	The study of major parasitic causes of organ condemnation and financial losses in cattle slaughtered at Hawassa Municipal Abattoir Ethiopia	Jemal D. Kebede B.	2016	IH	1	1	1	0	0	1	1	0	1	1	7	High risk
328	Zoonotic metacestodes and associated financial loss from cattle slaughtered at Yabello municipal abattoir Borana-Oromia Ethiopia	Beyene T. Hiko A.	2019	IH	1	0	0	0	0	0	0	0	0	0	1	Low risk
331	Lung lesions on camels (Camelus dromedarius) slaughtered in tamboul abattoir Sudan: Pathological and haematological study	Hamid M.E.I. Omer O.H. Haroun E.M.	2020	IH	1	1	0	0	0	1	1	1	1	1	7	High risk
380	Prevalence and associated economic losses of bovine hydatidosis in selected abattoirs in Kericho Kenya-an analysis of abattoir data	Wyckliff N. Chepkirui E.	2017	IH	1	0	1	0	1	0	1	1	1	1	7	High risk
381	Prevalence and associated risk factors of cysticechinococcosis in pigs slaughtered at Addis Ababa abattoir enterprise	Ayele A. Gezaw E. Birhan M.	2019	IH	1	1	0	0	0	0	0	0	0	0	2	Low risk
382	Prevalence and diversity of cystic echinococcosis in livestock in Maasailand Kenya	Addy F. Alakonya A. Wamae N. Magambo J. Mbae C. Mulinge E. Zeyhle E. Wassermann M. Kern P. Romig T.	2012	IH	1	0	1	0	0	0	0	0	0	0	2	Low risk
383	Prevalence and genotyping of Echinococcus granulosus in sheep in Narok County Kenya	Odongo D.O. Tiampati C.M. Mulinge E. Mbae C.K. Bishop R.P. Zeyhle E. Magambo J. Wasserman M. Kern P. Romig T.	2018	IH	1	0	0	0	0	0	0	0	0	0	1	Low risk
384	Prevalence and genotyping of Echinococcus granulosus sensu lato from livestock in north-eastern Kenya	Omondi H.A. Gitau G. Gathura P. Mulinge E. Zeyhle E. Kimeli P. Bett B.	2020	IH	1	0	1	0	0	0	0	0	0	0	2	Low risk
385	Prevalence and Genotyping of Echinococcus Species from Livestock in Kajiado County Kenya	Nungari L. Mbae C. Gikunju J. Mulinge E. Kaburu T. Zeyhle E. Magambo J.	2019	IH	1	0	1	0	0	0	0	0	0	0	2	Low risk
387	Prevalence and monetary loss due to cystic Echinococcosis in slaughter house livestock: A case study of Migori County Kenya	Kere O.J. Joseph E. Jessika B.L. Maina K.J.	2019	IH	1	0	1	0	1	0	1	1	1	0	6	Moderate risk
390	Prevalence of cystic echinococcosis in livestock slaughtered in selected abattoirs of Laikipia West Sub-County Kenya	Gachengo, M. I.	2017	IH	1	0	1	0	0	0	0	0	0	0	2	Low risk
391	Prevalence of echinococcosis and Taenia hydatigena cysticercosis in slaughtered small ruminants at the livestock-wildlife interface areas of Ngorongoro Tanzania	Miran M.B. Kasuku A.A. Swai E.S.	2017	IH	1	0	0	0	0	1	0	0	0	0	2	Low risk
393	Prevalence of extra-intestinal porcine helminth infections and assessment of sanitary conditions of pig slaughter slabs in Dar es Salaam city Tanzania	Mkupasi E.M. Ngowi H.A. Nonga H.E.	2011	IH	1	1	1	0	0	1	0	0	0	0	4	Moderate risk
394	Prevalence of hydatid cyst in cattle at municipal abbatoir of Shire	Asmerom Asfaw	2014	IH	1	1	1	0	0	0	1	0	0	0	4	Moderate risk
396	Prevalence organ distribution risk factors and financial losses of hydatid cysts in sheep and goats slaughtered in restaurants in Jimma south western Oromia	Kumsa B. Mohammedzein A.	2014	IH	1	1	1	1	0	0	0	0	0	0	4	Moderate risk
416	Sanitary practices and occurrence of zoonotic conditions in cattle at slaughter in Morogoro Municipality Tanzania: Implications for public health	Komba E.V.G. Komba E.V. Mkupasi E.M. Mbyuzi A.O. Mshamu S. Luwumba D. Busagwe Z. Mzula A.	2012	IH	1	0	1	0	0	1	1	0	1	1	6	Moderate risk
420	Slaughter stock abattoir survey of carcasses and organ/offal condemnations in Arusha region northern Tanzania	Mellau B.L. Nonga H.E. Karimuribo E.D.	2011	IH	1	1	1	0	1	1	1	0	1	1	8	High risk
458	The potential role played by various livestock intermediate hosts in the transmission of hydatidosis in Kenya	Ndirangu, P. N.	2004	IH	1	1	1	0	0	0	0	0	1	0	4	Moderate risk
459	The prevalence of hydatidosis in slaughtered livestock in Kenya	Ndirangu, P. N.	2004	IH	0	0	1	0	1	1	1	1	1	0	6	Moderate risk
464	The status of cystic echinococcosis (Hydatid osis) in Small ruminants slaughtered at Addis Ababa municipal abattoir	Marshet E. Asamre K. Bekele J. Anteneh T. Abera M. Aragaw K. Abebe R.	2011	IH	1	1	0	0	0	0	0	0	0	0	2	Low risk
473	Trypanosomosis and helminthoses: Major health problems of camels (Camelus dromedarius) in the Southern Rangelands of Borena Ethiopia	Tekle T. Abebe G.	2001	IH	1	0	1	1	0	1	1	0	0	0	5	Moderate risk
G1	The burden of Cystic Echinococcosis in selected regions in Kenya	Joseph Kere Odero	2015	IH	1	1	1	0	1	0	1	1	1	0	7	High risk
G3	Carcass quality and causes of carcass condemnation of cattle slaughtered in Kampala city abattoirs	Jemba, Hood Akram	2021	IH	1	1	1	0	0	1	1	0	1	1	7	High risk
GS1	Bovine Hydatidosis in Eastern Part of Ethiopia	Miheret, M., Biruk, M., Habtamu, T and Ashwani, K	2013	IH	1	1	1	0	0	0	0	0	0	1	4	Moderate risk
GS2	Bovine Hydatidosis: Occurrence, Economic and Public Health Importance in Gondar ELFORA Abattoir	Mamo Adane and Tadesse Guadu	2014	IH	1	0	1	0	0	0	0	0	0	0	2	Low risk
GS3	Prevalence and Associated Risk Factors of Hydatidosis in Cattle Slaughtered at Dejen Municipal Abattoir in Amhara Regional State, Ethiopia	Y. Metages, A. Simegnew, S. Mesfin and M. Mesfin	2020	IH	1	1	1	0	0	0	0	0	0	0	3	Moderate risk
GS4	Prevalence of Bovine Hydatidosis and Its Economic Importance at Assela Municipal Abattoir	Kinfe Kibebew, Ahmed Bedaso, Adanech Kuma	2016	IH	1	1	1	0	0	0	0	0	0	0	3	Moderate risk
GS5	Prevalence of Bovine Hydatidosis and Its Economic Importance in Cattle Slaughtered at Bahir Dar Municipal Abattoir, Northern Ethiopia	Tadesse, M., Tesfaye, S. & Admasu, P.	2016	IH	1	0	1	0	0	0	0	0	0	0	2	Low risk
GS6	Prevalence of Cystic Echinococcosis in Various Food Animals Slaughtered at Selected Abattoirs in Ethiopia	Pal M. Zenebe N. Woldemariam T. Woldemariam G.	2020	IH	1	1	1	0	0	0	0	0	0	0	3	Moderate risk
GS7	Study on Prevalence and Monetary Loss Attributed to Hydatidosis in Cattle Slaughtered at Jimma Municipal Abattoir, Southwestern Ethiopia	Temam A. Deresa B. & Abdurahaman M.	2016	IH	1	0	0	0	0	0	0	0	0	1	2	Low risk
GS8	The Prevalence and Possible Risk Factors of Bovine Hydatidosis in Debremarkos Municipal Abattoir, Northwest Ethiopia	Addis M.	2018	IH	1	0	1	0	0	0	0	0	0	0	2	Low risk
GS9	Study on Major Causes of Organs Condemnation and Financial Loss in Cattle Slaughtered at Hayik Municipal Abattoir	Ahmed S. Fentahun S. Bihonegn T. Tintagu T. Alemu B. & Yilak N.	2019	IH	1	0	0	0	0	1	1	0	0	0	3	Moderate risk
GS10	Prevalence, cyst characterization and economic importance of bovine hydatidosis in Mekelle municipality abattoir, Northern Ethiopia	Dawit G. Adem A. Simenew K. and Tilahun Z.	2013	IH	1	1	1	0	0	0	0	0	0	1	4	Moderate risk
GS11	Prevalence and Economic Significance of Hydatidosis on Cattle Slaughtered at Nekemte Municipal Abattoir, Western Ethiopia	Temesgen T.	2020	IH	1	1	0	0	0	0	0	0	0	0	2	Low risk
GS12	Prevalence of hydatid cysts in goats and sheep slaughtered in Soroti Municipal Abattoir, Eastern Uganda	Nyero D. Zirintunda G. Omadang L. and Ekou1 J.	2015	IH	1	0	1	0	0	0	0	0	0	0	2	Low risk
SN1	Economic and Zoonotic Importance of Bovine Hydatidosis in Shire Municipal Abattoir, North West Zone, Tigary Region, Ethiopia	Guadu T. Gebremicael Y. and Chanie M.	2013	IH	1	1	0	0	0	0	0	0	0	0	2	Low risk
SN2	Prevalence and Economic Significance of Bovine Hydatidosis and Cysticercosis in Mekelle Municipality Abattoir, Northern Ethiopia	Getachew T. Olani W. and Sadia H.	2017	IH	1	1	0	0	0	0	0	0	0	0	2	Low risk
SN3	Prevalence and financial loss estimation of hydatidosis of cattle slaughtered at Addis Ababa abattoirs enterprise	Terefe D. Kebede K. Beyene D. and Wondimu A.	2012	IH	1	1	1	0	0	0	0	0	0	0	3	Moderate risk
SN4	Prevalence, Public Significance and Financial Loss of Hydatid Cyst on Cattle Slaughtered at Nekemte Municipal Abattoir, Western Ethiopia	Tadesse B. Birhanu T. Sultan A. Ayele G. and Ejeta E.	2014	IH	1	0	0	0	0	1	0	0	0	0	2	Low risk
SN5	Prevalence and characterization of hydatidosis in animals slaughtered at Addis Ababa abattoir, Ethiopia	Fikire Z. Tolosa T. Nigussie Z. Macias C. and Kebede N.	2019	IH	1	1	0	0	0	0	0	0	0	0	2	Low risk
SN6	Prevalence, Financial Loss and Public Health Significance of Ovine Hydatidosis in Adama Municipal Abattoir, Ethiopia	Birhanu T.	2014	IH	1	0	0	0	0	1	0	0	0	0	2	Low risk
SN9	Prevalence and Potential Risk Factors of Human Cystic Echinococcosis in Selected Districts of South Omo Zone, Ethiopia	Woldeyes D.	2019	IH	1	0	1	0	0	0	0	0	0	0	2	Low risk
PT4	Cystic echinococcosis in cattle slaughtered at a slaughterhouse in Gessa, southern Ethiopia	Mathewos M, Dawa D, Yirgalem M, Denano T, Fesseha H.	2022	IH	1	1	1	0	0	0	0	0	0	0	3	Moderate risk
PT5	Cystic echinococcosis, a food-borne zoonotic neglected tropical disease in slaughtered cattle at Jimma Town municipal abattoir, Southwest Ethiopia	Dana D, Suleman S, Workneh N, Massa D, Levecke B, Kifleyohannes T, Anisuzamman, Mekonnen Z.	2021	IH	1	0	0	0	0	0	1	0	0	0	2	Low risk
PT7	Laboratory analysis as support to slaughterhouse inspection in Songea cattle abattoir (Tanzania): A public health perspective	Dini FM, Poglayen G, Benazzi C, Gentile A, Morandi B, Mwinuka NT, Mbata AL, Galuppi R.	2022	IH	1	0	1	0	0	1	0	0	0	0	3	Moderate risk
PT11	Prevalence and economic connotation of bovine and caprine hydatidosis at Abergele International Export Slaughterhouse, Mekele, Tigray region.	Abebayehu Tadesse	2022	IH	1	1	0	0	0	0	0	0	0	1	3	Moderate risk
PT-GS1	Prevalence and Financial Losses of Cystic Echinococcosis in Slaughtered Goats at Gumbo Slab in Juba County, South Sudan	Kundu L. S. Nigo	2022	IH	1	1	0	0	0	0	0	0	0	0	2	Low risk
PT-SN1	Prevalence and Economic Loss due to Hydatidosis in Slaughtered Animals in Juba South Sudan	Erneo B. Ochi	2021	IH	1	1	1	0	0	0	0	0	0	0	3	Moderate risk
PT12	Cystic echinococcosis in northern Tanzania: a pilot study in Maasai livestock-keeping communities	Tamarozzi et al.	2022	IH	1	0	1	0	0	0	0	0	0	0	2	Low risk
101	1st International Congress on Pathogens at the Human-Animal Interface (ICOPHAI): Impact limitations and needs in developing countries September 15-17 2011 Addis Ababa Ethiopia Abstract Book	ICOPHAI	2012	H	1	0	1	1	1	0	0	0	0	0	4	Moderate risk
149	Bovine hydatidosis: prevalence public health and its economic significance in and around Harar Ethiopia	Dinaol Belina	2015	H	1	1	1	0	1	1	0	1	1	0	7	High risk
169	Cystic echinococcosis amongst small ruminants and humans in central ethiopia	Assefa H. Mulate B. Nazir S. Alemayehu A.	2015	H	1	0	1	0	1	0	0	1	1	0	5	Moderate risk
172	Cystic echinococcosis in Mundari tribemembers of South Sudan	Stewart B.T. Jacob J. Finn T. Lado M. Napoleon R. Brooker S. Sidhu P.S. Kolaczinski J.	2013	H	1	0	0	1	0	0	0	0	0	0	2	Low risk
177	Cystic echinococcosis in Turkana Kenya: The role of cross-sectional screening surveys in assessing the prevalence of human infection	Solomon N. Zeyhle E. Carter J. Wachira J. Mengiste A. Romig T. Fields P.J. Macpherson C.N.L.	2017	H	1	0	1	0	1	0	0	0	0	1	4	Moderate risk
179	Cystic echinococcosis of livestock and humans in central Sudan	Elmahdi I.E. Ali Q.M. Magzoub M.M.A. Ibrahim A.M. Saad M.B. Romig T.	2004	H	1	0	0	1	0	0	0	0	0	0	2	Low risk
224	High seroprevalence of echinococossis schistosomiasis and toxoplasmosis among the populations in Babati and Monduli districts Tanzania	Khan M.B. Sonaimuthu P. Lau Y.L. Al-Mekhlafi H.M. Mahmud R. Kavana N. Kassuku A. Kasanga C.	2014	H	1	0	0	0	0	1	0	0	0	0	2	Low risk
303	Prevalence and public health significance of ovine hydatidosis in Bahir Dar Town Ethiopia	Timketa Belina	2012	H	1	0	1	0	1	0	0	1	0	0	4	Moderate risk
320	Retrospective survey of human hydatidosis in Bahir Dar north-western Ethiopia [Étude rétrospective sur l'hydatidose humaine à bahir dar au nord-ouest de l'éthiopie]	Kebede N. Mitiku A. Tilahun G.	2010	H	1	0	1	0	1	0	0	1	0	0	4	Moderate risk
389	Prevalence of cystic echinococcosis and associated risk factors among humans in Khartoum State Central Sudan	Ahmed M.E. Abdalla S.S. Adam I.A. Grobusch M.P. Aradaib I.E.	2021	H	1	0	0	1	0	0	0	0	0	0	2	Low risk
477	Ultrasound evaluation of abdominal masses in Ethiopian child patients	Kebede A.G. Nigussie Y.	2011	H	1	1	1	0	0	1	0	0	1	1	6	Moderate risk
SN6	Prevalence, Financial Loss and Public Health Significance of Ovine Hydatidosis in Adama Municipal Abattoir, Ethiopia	Birhanu T.	2014	H	1	1	1	0	1	1	0	1	1	0	7	High risk
SN8	Prevalence of Cystic Echinococcosis in Selected Pastoral and Agro-Pastoral Districts of Uganda	Othieno E. Okwi A. Mupere E. Bimenya G. Zeyhle E. Oba P. Chamai M. Omadang L. Inangolet F. O. & Siefert L.	2016	H	1	0	1	1	0	0	0	0	0	1	4	Moderate risk
SN9	Prevalence and Potential Risk Factors of Human Cystic Echinococcosis in Selected Districts of South Omo Zone, Ethiopia	Woldeyes D.	2019	H	1	0	1	0	0	0	0	0	0	0	2	Low risk
PT10	Findings of a community screening programme for human Cystic Echinococcosis in a non-endemic area.	Mutwiri, T.	2022	H	1	0	1	1	0	0	0	0	0	0	3	Moderate risk
PT12	Cystic echinococcosis in northern Tanzania: a pilot study in Maasai livestock-keeping communities	Tamarozzi et al.	2022	H	1	0	1	0	0	0	0	0	0	0	2	Low risk
126	A survey of Echinococcus species in wild carnivores and livestock in East Africa	Hüttner M. Siefert L. Mackenstedt U. Romig T.	2009	FH	1	0	1	1	0	0	0	0	0	1	4	Moderate risk
148	Bovine hydatidosis in Ambo municipality abattoir West Shoa Ethiopia	Endrias Zewdu	2010	FH	1	0	1	0	0	0	0	0	0	0	2	Low risk
150	Canine echinococcosis in Turkana (north-western Kenya): A coproantigen survey in the previous hydatid-control area and an analysis of risk factors	Buishi I. Njoroge E. Zeyhle E. Rogan M.T. Craig P.S.	2006	FH	1	0	1	0	0	0	0	0	0	0	2	Low risk
186	Distribution and intensity of Echinococcus granulosus infections in dogs in Moroto District Uganda	Inangolet F.O. Biffa D. Opuda-Asibo J. Oloya J. Skjerve E.	2010	FH	1	0	0	0	1	0	0	0	0	0	2	Low risk
189	Echinococcosis/hydatidosis: Its prevalence economic and public health significance in Tigray region North Ethiopia	Kebede W. Hagos A. Girma Z. Lobago F.	2009	FH	1	1	1	0	0	0	0	0	0	0	3	Moderate risk
203	First detection of Echinococcus granulosus sensu stricto (G1) in dogs in central Sudan	Omer R.A. Daugschies A. Gawlowska S. Elnahas A. Kern P. Bashir S. Ali M.S.A. Osman A. Romig T.	2018	FH	1	0	1	0	0	0	0	0	0	0	2	Low risk
208	Gastrointestinal helminthes in dogs and community perception on parasite zoonosis at Hawassa city Ethiopia	Selasie, D. G.	2013	FH	1	0	0	0	0	1	1	0	0	0	3	Moderate risk
209	Gastrointestinal helminthes of dogs and owners' perception of dogs parasitic zoonoses in Hawassa Southern Ethiopia	Berhanu Mekbib	2016	FH	1	0	0	0	0	1	1	0	0	0	3	Moderate risk
221	Helminth parasites in the endangered Ethiopian wolf Canis simensis	Van Kesteren F. Piggott K.J. Bengui T. Kubri S.B. Mastin A. Sillero-Zubiri C. Paris M. Millar R.P. Macdonald D.W. Shiferaw F. Craig P.S.	2015	FH	1	0	1	0	0	0	1	0	0	0	3	Moderate risk
254	Hydatidosis of cattle and sheep its economic importance and Echinococcus granulosus among stray dogs in South Wollo Ethiopia	Hailu Degefu	2013	FH	1	1	0	0	0	0	0	0	0	0	2	Low risk
296	Occurrence of bovine hydatidosis and evaluation of its risk to humans in traditional communities of Southern Region of Ethiopia	Jones O. Kebede N. Kassa T. Tilahun G. Macias C.	2012	FH	1	0	1	1	0	0	0	0	0	0	3	Moderate risk
310	Prevalence of dog gastrointestinal parasites and risk perception of zoonotic infection by dog owners in Wondo Genet Southern Ethiopia	Jones, O.	2011	FH	1	0	1	0	0	1	0	0	0	0	3	Moderate risk
312	Prevalence of gastrointestinal helminth parasites of dogs and associated risk factors in Adama Town Central Ethiopia	Tolera Merga	2015	FH	1	1	0	0	0	1	1	0	0	0	4	Moderate risk
313	Prevalence of gastrointestinal parasites of dogs and community awareness about zoonotic diseases in Chagni town northwestern Ethiopia	Nigatu Kebede	2019	FH	1	0	1	0	0	1	0	0	0	0	3	Moderate risk
314	Prevalence of helminth parasites of dogs and owners awareness about zoonotic parasites in Ambo town central Ethiopia	Endrias Zewdu	2010	FH	1	0	0	0	0	1	0	0	0	0	2	Low risk
321	SPrevalence of gastrointestinal helminthes among dogs and owners perception about zoonotic dog parasites in Hawassa Town Ethiopia	Dagmawi Paulos	2012	FH	1	1	1	0	0	1	1	0	0	0	5	Moderate risk
339	Molecular characterization of Echinococcus species in dogs from four regions of Kenya	Mulinge E. Magambo J. Odongo D. Njenga S. Zeyhle E. Mbae C. Kagendo D. Addy F. Ebi D. Wassermann M. Kern P. Romig T.	2018	FH	0	0	1	0	0	0	0	0	0	0	1	Low risk
388	Prevalence and risk factors of Echinococcus granulosus infection in dogs in Moroto and Bukedea districts in Uganda	Oba P. Ejobi F. Omadang L. Chamai M. Okwi A.L. Othieno E. Inangolet F.O. Ocaido M.	2016	FH	1	0	0	0	0	0	0	0	0	0	1	Low risk
392	Prevalence of echinococcosis in dogs and wild carnivores in selected Serengeti ecosystem areas of Tanzania	Ernest, E.	2013	FH	1	0	1	1	0	0	0	0	0	0	3	Moderate risk
395	Prevalence of zoonotic parasites in stray dogs in rural communities Tanzania	Kidima, W.	2019	FH	1	0	1	0	0	1	1	0	0	0	4	Moderate risk
G2	PREVALENCE AND MOLECULAR CHARACTERIZATION OF CYSTIC ECHINOCOCCOSIS IN LIVESTOCK, ECHINOCOCCUS INFECTION AND THE RISK FACTORS IN DOGS IN KAJIADO-WEST SUB-COUNTY, KENYA	Lucy Wanjiru Nungari	2020	FH	1	0	0	0	0	0	1	0	0	0	2	Low risk
A1	A survey for Echinococcus spp. of carnivores in six wildlife conservation areas in Kenya	Kagendo et al.	2014	FH	0	1	0	1	1	0	0	1	0	0	4	Moderate risk
SN7	Some helminths of the Ethiopian wolf (Canis simensis Rüpell 1840, Canidae) and its prey in the Bale Mountains National Park	Jebessa H.	2009	FH	1	0	1	1	1	1	1	0	1	1	8	High risk
Table B. Risk of bias score for each study per host group
Risk of bias assessment tool: Yes (low risk); No (high risk)
1. Representation: Was the study population a close representation of the national population?
2. Sampling: Was the sampling frame a true or close representation of the target population?
3. Random selection: Was some form of random selection used to select the sample OR was a census undertaken?
4. Non-response bias: Was the likelihood of non-response bias minimal?
5. Data collection: Were data collected directly from the subjects?
6. Case definition: Was an acceptable case definition used in the study?
7. Reliability and validity of study tool: Was the study instrument that measured the parameter of interest show to have reliability and validity?
8. Data collection: Was the same mode of data collection used for all subjects?
9. Prevalence period: Was the length of the prevalence period for the parameter of interest appropriate?
10. Numerators and denominators: Were the numerator(s) and denominator(s) for the parameter of interest appropriate?
The overall risk of bias per study was: low (≤2), moderate (3–6), and high (≥7).
Hoy D, Brooks P, Woolf A, Blyth F, March L, Bain C, et al. Assessing risk of bias in prevalence studies: modification of an existing tool and evidence of interrater agreement. J Clin Epidemiol. 2012;65: 934-939.

## Sheet: Table C
Ref ID	Title	Authors	Year	Country	Study hospital(s)/clinic(s)	Population studied	Study period	Detection method	Population at risk	No. of positive	Surgical incidence (cases per 100,000 per year)
169	Cystic echinococcosis amongst small ruminants and humans in central ethiopia	Assefa H. Mulate B. Nazir S. Alemayehu A.	2015	Ethiopia	Two anonymised hospitals in Addis Ababa	Referred patients	2008 to 2012	Ultrasound	25.84	27	0.1
149	Bovine hydatidosis: prevalence public health and its economic significance in and around Harar Ethiopia	Dinaol Belina	2014	Ethiopia	Jugol and Hiwot Fena Hospitals, Abdi Boru Clinic, Adelle and Haramaya Health Centers in Harari	Patients admitted for ultrasound and clinical examinations	2008 to 2011	Ultrasound	98.349	192	0.2
SN6	Prevalence, Financial Loss and Public Health Significance of Ovine Hydatidosis in Adama Municipal Abattoir, Ethiopia	Birhanu T.	2014	Ethiopia	Adama Referral Hospital, Hebert Clinic and Universal Clinic in Adama	Patients admitted for ultrasound examination	2011 to 2013	Ultrasound	121.785	44	0.03
303	Prevalence and public health significance of ovine hydatidosis in Bahir Dar Town Ethiopia	Timketa Belina	2012	Ethiopia	Felegehiwot Hospital, Gambi Clinic, and Kidanemeheret Clinic in Bahir Dar	Patients admitted for ultrasound examination	2007 to 2010	Ultrasound	68.179	30	0.044
320	Retrospective survey of human hydatidosis in Bahir Dar north-western Ethiopia [Étude rétrospective sur l'hydatidose humaine à bahir dar au nord-ouest de l'éthiopie]	Kebede N. Mitiku A. Tilahun G.	2010	Ethiopia	Felegehiwot Hospital, Gambi Clinic, Kidanemeheret Clinic and Eyerusalem Clinic in Bahir Dar	Patients admitted for ultrasound examination	2002 to 2006	Ultrasound	36.402	24	2.3
118	A Retrospective survey of human hydatidosis based on hospital records during the period 1990-2003 in Ngorongoro Tanzania	Ernest E. Nonga H.E. Kynsieri N. Cleaveland S.	2016	Tanzania	Wasso Hospital in Arusha (Ngorongoro)	Operated patients	1990 to 2003	X-ray	NA	171	10 cases/ 100,000/ year
Table C. Surgical incidence of human cystic echinococcosis based on hospital records
This table summarizes the surgical incidence of human CE across Ethiopia and Tanzania. The surgical incidence is calculated based on the number of cases cases per 100,000 per year.

## Sheet: Table D
Ref ID	Title	Authors	Year	Country	Study type	Study area	Population studied	Study period	Detection method	No. of positive cases
269	Intra-Abdominal Hydatid Cyst: Sociodemographics Clinical Profiles and Outcomes of Patients Operated on at a Tertiary Hospital in Addis Ababa Ethiopia	Abebe E. Kassa T. Bekele M. Tsehay A.	2017	Ethiopia	Hospital case series	St. Paul’s Hospital Millennium Medical College (SPHMMC), Addis Ababa	Patients admitted and treated for CE disease in the hospital	September 1, 2011, to August 31, 2015	Ultrasound and computer tomography	42
434	Surgical management of 234 patients with hydatid disease: the Tikur Anbessa Hospital experience	Minas M. Biluts H. Bekele A. Alemie M.	2007	Ethiopia	Hospital case series	Tikur Anbessa Hospital, Addis Ababa	Patients admitted for a surgical treatment of CE originated from Oromia (95), SNNPR (54), Amhara (45), Addis Ababa (26), Tigray (6), Somali (3), Afar (3), Diredawa (2)	September 1995 and August 2005	Ultrasound, computer tomography and chest X-ray	234
250	Hydatid disease of the liver: a 12 year experience of surgical management	Hagos Biluts	2006	Ethiopia	Hospital case series	Tikur Anbessa Hospital, Addis Ababa	All Patients ≥13 years of age, admitted to the Tikur Anbessa hospital for surgical treatment of hepatic hydatid disease	April 1994 and May 2006	Ultrasound, computer tomography and chest X-ray	137
201	Experience of surgical therapy in 72 patients with thoracic hydatidosis over a 10-year period	Ali A. Biluts H. Gulilat D.	2005	Ethiopia	Hospital case series	Tikur Anbessa Hospital, Addis Ababa	Patients diagnosed to have thoracic hydatid disease (41.67% patients belong to Oromia region, Bale and Arsi zone)	December 1993 and November 2003.	chest X-ray	72
478	Ultrasound guided fine-needle aspiration in Tikur Anbessa Hospital: a report of preliminary experience	Assefa G. Tensay M.	2000	Ethiopia	Hospital case series	Not available	Patients who had abdominal masses, abscesses, pulmonary and mediastinal masses, and encysted pleural effusions	Not available	Ultrasound and X-ray	72
176	Cystic echinococcosis in Turkana Kenya: 30 years of imaging in an endemic region	Solomon N. Zeyhle E. Subramanian K. Fields P.J. Romig T. Kern P. Carter J.Y. Wachira J. Mengiste A. Macpherson C.N.L.	2018	Kenya	Community survey	Turkana (Field survey)	Pastoralists /transhumant pastoralists (untreated Turkana patients during control programs)	1983 to 2015	Ultrasound	240
351	OBSERVATIONS ON THE NATURAL HISTORY OF CYSTIC ECHINOCOCCOSIS IN UNTREATED AND ALBENDAZOLE-TREATED PATIENTS	Solomon, N; Zeyhle, E; Kachani, M; Macpherson, CN	2017	Kenya	Community survey	Turkana (Field survey)	Untreated and albendazole-treated patients (during control programs)	Not available	Ultrasound	398
336	Molecular characterisation of echinococcus granulosus species/strains in human infections from turkana Kenya	Mutwiri T. Magambo J. Zeyhle E. Mkoji G.M. Wamae C.N. Mulinge E. Mbae C. Wassermann H. Kern P. Romig T.	2013	Kenya	Hospital case series	Kakuma Mission Hospital, Turkana	Patients operated (PAIR and general surgery) after ultrasound scanning	Not available	Ultrasound and genotype/species identification by molecular test	80 cysts (from 26 patients)
412	Review of surgical management of cystic hydatid disease in a resource limited setting: Turkana Kenya	Cooney R.M. Flanagan K.P. Zehyle E.	2004	Kenya	Hospital case series	Kakuma Mission Hospital, Turkana	Surgical records of hydatid disease	July 1981 to May 2002	Not available	710
182	Cystic hydatid disease in Southern Sudan	Lado D.K.	2008	Sudan	Hospital case series	Juba Teaching Hospital, South Sudan	Patients treated for CE	August 2004 to August 2007	Clinical examination, ultrasound and computer tomography	117
S4 Table. Hospital case series and community survey studies of human cystic echinococcosis without reporting prevalence or incidence rates

## Sheet: Table E
Ref ID	Title	Author/s	Year	Country	Study area (Patient origin)	Name of operation hospital	Occupation	Gender	Age (Years)	Duration of presentation after the onset of symptoms (Months)	Detection method	Infected organ/s	Localization of cysts	Managment	Outcome
103	A 15-year-old boy presented to Kijabe Mission Hospital with a cough and progressive dyspnea	VanderEnde D.S. Vega C.P.	2007	Kenya	Narok (Eastern Kenya)	Kijabe Mission Hospital	Cattle and goats herder	M	15	6	Chest x-ray and thoracentesis	Lung	Right-sided	Surgery and Albendazole	Recovery
104	A 27-Year-Old Man With Intermittent Chest Pain During the Last 4 Years	Pappas A.G. Dede K. Kallimani A. Psaroudaki Z. Argyropoulou A. Athanassiadi K. Kalomenidis I.	2021	Eritrea (immigrated to Greece)	NA	“Evangelismos” Hospital in Athens, Greece	Immigrant	M	27	48	thoracic ultrasound and thoracentesis	Lung	Anterior right hemithorax	Surgery and Albendazole	NA
105	A 28-Year-Old Pregnant Woman With a Lung Abscess and Complicated Pleural Effusion	Llanos O. Lee S. Salinas J.L. Sanchez R.	2020	Sudan (immigrated to USA)	NA	University of Iowa, Iowa, USA	Immigrant (moved to the USA 7 years ago from Sudan) and she worked as daycare center	F	28	0.5	Chest radiographs and Chest CT. protoscolices and hooklets seen on reevaluation of the pleural biopsy along with a positive serum Echinococcus IgG antibody test on follow-up confirmed the diagnosis	Lung	Right lower lobe	Surgery and Albendazole	recurrent dyspnea after two days of discharge
106	A 48-year-old somali woman with hip pain	Babady N.E. Pritt B.S. Walker R.C. Rosenblatt J.E. Binnicker M.J.	2009	Somali (Immigrant at USA)	NA	Mayo Clinic, Rochester, Minnesota, USA	Immigrant	F	48	3	An open biopsy of the right pelvis, Microscopy and ELISA	Bone	iliac bone cavity	Surgery and Albendazole	Recovery
109	A lung cyst of unusual origin-question	Smith, R.	2011	Sudan (immigrated to USA)	Darfur (Western Sudan)	NA	Immigrant (asylum-seeker from Darfur)	M	28	NA	chest radiograph; CT	Lung	Left-sided	Surgery and Albendazole	Recovery
110	A molecular survey of cystic echinococcosis in Sudan	Omer R.A. Dinkel A. Romig T. Mackenstedt U. Elnahas A.A. Aradaib I.E. Ahmed M.E. Elmalik K.H. Adam A.	2010	Sudan	Khartoum (Originated from Nuba Mountains and had lived in Khartoum for 7 years)	Khartoum medical teaching hospital	Migrant from Nuba mountains	F	49	NA	NA	Lung	NA	Surgery	NA
110	A molecular survey of cystic echinococcosis in Sudan	Omer R.A. Dinkel A. Romig T. Mackenstedt U. Elnahas A.A. Aradaib I.E. Ahmed M.E. Elmalik K.H. Adam A.	2010	Sudan	Nyala (Western Sudan)	Khartoum medical teaching hospital	Migrant from Nyala	M	46	NA	NA	Lung	NA	Surgery	NA
110	A molecular survey of cystic echinococcosis in Sudan	Omer R.A. Dinkel A. Romig T. Mackenstedt U. Elnahas A.A. Aradaib I.E. Ahmed M.E. Elmalik K.H. Adam A.	2010	Sudan	Khartoum (Central Sudan)	Khartoum medical teaching hospital	NA	M	53	NA	NA	Lung	NA	Surgery	NA
110	A molecular survey of cystic echinococcosis in Sudan	Omer R.A. Dinkel A. Romig T. Mackenstedt U. Elnahas A.A. Aradaib I.E. Ahmed M.E. Elmalik K.H. Adam A.	2010	Sudan	Juba (Southern Sudan)	Juba medical teaching hospita	NA	F	27	NA	NA	Liver	NA	Surgery	NA
110	A molecular survey of cystic echinococcosis in Sudan	Omer R.A. Dinkel A. Romig T. Mackenstedt U. Elnahas A.A. Aradaib I.E. Ahmed M.E. Elmalik K.H. Adam A.	2010	Sudan	Juba (Southern Sudan)	Juba medical teaching hospita	NA	F	38	NA	NA	Liver	NA	Surgery	NA
112	A novel zoonotic genotype related to Echinococcus granulosus sensu stricto from southern Ethiopia	Wassermann M. Woldeyes D. Gerbi B.M. Ebi D. Zeyhle E. Mackenstedt U. Petros B. Tilahun G. Kern P. Romig T.	2016	Ethiopia	Hamar district in South Omo zone (SNNPR)	Turmi health centre, South Omo, Hamar	Pastoralist	M	55	NA	Ultrasound	Leg muscle	distal part of the right thigh	Surgery and Albendazole	NA
113	A rare case of hydatid cyst disease of the breast: A case report and review of literature	Bekele A. Firew A.	2016	Ethiopia	Patient from Amhara region	Addis Ababa	NA	F	18	NA	Ultrasound, fine needle aspiration cytology, then confirmed after surgery	Breast	left breast	Surgery and Albendazole	Recovery
153	Cardiac hydatid disease in the third world	Juttner K. McKenzie L. Razzak N. Zehyle E. Belliere M. Anderson D. Tulloh R.	2011	Kenya	Turkana	Refrred to Kenyan heart surgery centre from a local clinic	NA	M	30	NA	Chest radiography and Ultrasound & Echocardiography	Heart	right pleural cavity & interventricular septum	Surgery	Recovery
154	Case 274: Cardiac echinococcus	Handran C.B. Koweek L.M.H. Mammarappallil J.G.	2020	Sudan (immigrated to USA via Saudi Arabia)	NA	Duke University Hospital in Durham, North Carolina, USA	Immigrant (originally from north Sudan and eventually moved to Saudi Arabia, where he worked as a farm manager before emigrating to the United States years ago).	M	47	NA	CT & MRI	Heart	interventricular	Surgery and Albendazole	NA
163	Cerebral hydatidosis a rare clinical entity in Ethiopian teaching hospitals: case series and literature review	Assefa, G.	2011	Ethiopia	Arsi, and Bale (Oromia region)	Tikur Anbessa and Zewditu teaching hospitals in Addis Ababa	Pediatric case	M	8	NA	CT	Brain	Cerebrum	Surgery	developed post operative recurrence due to rupture of the primary cyst during surgery
163	Cerebral hydatidosis a rare clinical entity in Ethiopian teaching hospitals: case series and literature review	Assefa, G.	2011	Ethiopia	Arsi, and Bale (Oromia region)		Pediatric case	F	5	NA	CT	Brain	Cerebrum	Surgery	Recovery
163	Cerebral hydatidosis a rare clinical entity in Ethiopian teaching hospitals: case series and literature review	Assefa, G.	2011	Ethiopia	Arsi, and Bale (Oromia region)		Pediatric case	F	10	NA	MRI and CT	Brain	Cerebrum	Surgery	Recovery
163	Cerebral hydatidosis a rare clinical entity in Ethiopian teaching hospitals: case series and literature review	Assefa, G.	2011	Ethiopia	Dire Dawa		NA	M	29	NA	MRI and CT	Brain	Cerebrum	Surgery	Recovery
165	Concomitant tuberculosis and hydatid cyst in a solitary pulmonary nodule of left lower lobe	Saeed MY, Ahmed AH, Elhassan NB, Elhassan AM.	2009	Sudan	NA	Sudan Heart centre, Khartum	NA	F	25	NA	Chest x ray and CT	Lung	left lower lobe	Surgery and Albendazole	Recovery
185	Diagnosis and management of pediatric cardiac hydatid cyst	Nimeri N.A.G. Ali S.K.M.	2007	Sudan	NA	referred to Cardiology Clinic, Sudan Heart centre in Khartum	NA	M	9	NA	Echocardiogram	Heart	interventricular septum	Surgery and Albendazole	NA
189	Echinococcosis/hydatidosis: Its prevalence economic and public health significance in Tigray region North Ethiopia	Kebede W. Hagos A. Girma Z. Lobago F.	2009	Ethiopia	Astibi district (Tigray region)	Mekelle hospital	NA	F	67	NA	NA	Liver	NA	Surgery	NA
189	Echinococcosis/hydatidosis: Its prevalence economic and public health significance in Tigray region North Ethiopia	Kebede W. Hagos A. Girma Z. Lobago F.	2009	Ethiopia	Tigray	Mekelle hospital	NA	F	48	NA	NA	Liver	NA	Surgery	NA
189	Echinococcosis/hydatidosis: Its prevalence economic and public health significance in Tigray region North Ethiopia	Kebede W. Hagos A. Girma Z. Lobago F.	2009	Ethiopia	Tigray	Mekelle hospital	NA	F	33	NA	NA	Liver	NA	Surgery	NA
189	Echinococcosis/hydatidosis: Its prevalence economic and public health significance in Tigray region North Ethiopia	Kebede W. Hagos A. Girma Z. Lobago F.	2009	Ethiopia	Tigray	Mekelle hospital	NA	M	53	NA	NA	Liver	NA	Surgery	NA
189	Echinococcosis/hydatidosis: Its prevalence economic and public health significance in Tigray region North Ethiopia	Kebede W. Hagos A. Girma Z. Lobago F.	2009	Ethiopia	Tigray	Mekelle hospital	NA	F	58	NA	NA	Liver	NA	Albendazole	NA
189	Echinococcosis/hydatidosis: Its prevalence economic and public health significance in Tigray region North Ethiopia	Kebede W. Hagos A. Girma Z. Lobago F.	2009	Ethiopia	Tigray	Mekelle hospital	NA	M	45	NA	NA	Liver	NA	Albendazole	NA
189	Echinococcosis/hydatidosis: Its prevalence economic and public health significance in Tigray region North Ethiopia	Kebede W. Hagos A. Girma Z. Lobago F.	2009	Ethiopia	Tigray	Axum hospital	NA	M	45	NA	NA	Liver	NA	Surgery	NA
189	Echinococcosis/hydatidosis: Its prevalence economic and public health significance in Tigray region North Ethiopia	Kebede W. Hagos A. Girma Z. Lobago F.	2009	Ethiopia	Tigray	Axum hospital	NA	F	51	NA	NA	Liver	NA	Albendazole	NA
189	Echinococcosis/hydatidosis: Its prevalence economic and public health significance in Tigray region North Ethiopia	Kebede W. Hagos A. Girma Z. Lobago F.	2009	Ethiopia	Tigray	Maichew hospital	NA	M	50	NA	NA	Liver	NA	Surgery	NA
196	Epidural and para spinal thoracic hydatidosis presenting with progressive para paresis and paraplegia: A case report	Assefa G. Abebe M. Belete A. Schnider J.	2014	Ethiopia	Patient from Oromia region	Addis Ababa University, Department Radiology, Collage of health sciences	NA	M	16	NA	Plain x-ray and MRI	Bone	Spine	Surgery	Recovery
215	Giant isolated hydatid lung cyst: two case reports	Lodhia J. Chugulu S. Sadiq A. Msuya D. Mremi A.	2020	Tanzania	Ngorongoro (Arusha Region, northern Tanzania)	Moshi, Kilimanjaro Christian Medical Center	Pastoralist	M	64	NA	CT	Lung	right middle and lower lobes lung	Surgery	Cyst ruptured during surgery and the patient died 30 minutes after surgery
215	Giant isolated hydatid lung cyst: two case reports	Lodhia J. Chugulu S. Sadiq A. Msuya D. Mremi A.	2020	Tanzania			Pastoralist	M	13	NA	Chest x-ray and CT	Lung	right lung (right hemithorax)	Surgery and Albendazole	Recovery
216	Giant isolated splenic hydatid cyst: A case report	Asefa Z.	2017	Ethiopia	NA	Yekatit 12 Medical College Hospital, Addis Ababa	NA	F	26	NA	US and CT	Spleen	NA	Surgery and Albendazole	Recovery
217	Giant solitary cerebral hydatid cyst in a child complicated with post-operative subdural haematoma: case report and review of literature	Magoha, M. A.	2016	Kenya	NA	University of Nairobi	Pastoralist (parents keep cattle, sheep and dogs	M	8	NA	CT	Brain	Cerebrum	Surgery and Albendazole	Recovery
231	Hydatid cyst an unusual cause of ovarian enlargement	Gaym A. Abebe D. Degefe D.A.	2002	Ethiopia	NA	Gynecology and Obstetrics department of Tikur Anbessa teaching hospital, Addis Ababa University	Housewife	F	35	NA	US and Intaroperatively	Ovary	Right ovary	Surgery	Recovery
232	HYDATID CYST DISEASE IN THE LEFT LATERAL NECK: AN UNCOMMON PRESENTATION	Abebe E. Tsehay A.	2016	Ethiopia	NA	St. Paul's hospital Millennium Medical college, Addis Ababa	NA	M	16	NA	US	Neck	left lateral lower neck	Surgery and Albendazole	Recovery
235	Hydatid cyst of the foot: a case report	Ewnte B.	2020	Somalia (Republic of Somaliland)	Hargeisa	Djibouti Medical Center located in Hargeisa, Republic of Somaliland	NA	M	22	NA	Intraoperatively	Foot	plantar surface	Surgery and Albendazole	Recovery
236	Hydatid cyst of the interventricular septum	Tefera E, Knapp J, Teodori M.	2017	Ethiopia	NA	Tikur Anbesa Teaching Hospital, Addis Ababa University	NA	F	9	24	US (Echocardiography)	Heart	interventricular septum	Surgery and Albendazole	Recovery
237	Hydatid cyst of the left thigh: a case report	Abebe, A. A.	2010	Ethiopia	Gurage zone (SNNPR)	Menilik II Hospital, Addis Ababa	Shepherd	F	25	NA	X-ray and Fine needle aspiration	Skeletal muscle (Thigh)	Left Thigh	Surgery	NA
251	Hydatid disease of the spine: case report	Kuremu RT, Khwa-Otsyula BO, Svanvik J, Bwombengi OS, Lelei LK, Mathews D.	2002	Kenya	Turkana	Moi Teaching and Referral Hospital, Moi University	Pastoralist	M	23	10	Plain X-ray of thoracic spine and CT	Bone	Thoracic Spine	Surgery and Albendazole	Recovery
264	Imaging findings and management of paediatric pulmonary hydatidiosis in an Ethiopian Referral Hospital	Sisay, S.	2015	Ethiopia	Adama, Arsi, Bale (Oromia region), Addis-Ababa and Dejen (Amhara region)	Tikur Anbesa Teaching Hospital, Addis Ababa University	Pediatric	M	3	3	MRI	Lung	Right upper lobe	Surgery	Recovery
264	Imaging findings and management of paediatric pulmonary hydatidiosis in an Ethiopian Referral Hospital	Sisay, S.	2015	Ethiopia	Adama, Arsi, Bale (Oromia region), Addis-Ababa and Dejen (Amhara region)	Tikur Anbesa Teaching Hospital, Addis Ababa University	Pediatric	F	5	1	Plain Chest x-ray, and CT	Lung	Right middle lobe	Surgery	Pneumothorax; Pneumothorax treated and improved
264	Imaging findings and management of paediatric pulmonary hydatidiosis in an Ethiopian Referral Hospital	Sisay, S.	2015	Ethiopia	Adama, Arsi, Bale (Oromia region), Addis-Ababa and Dejen (Amhara region)	Tikur Anbesa Teaching Hospital, Addis Ababa University	Pediatric	M	6	2	Plain Chest x-ray, and CT	Lung	Left upper and middle lung	Surgery	Recovery
264	Imaging findings and management of paediatric pulmonary hydatidiosis in an Ethiopian Referral Hospital	Sisay, S.	2015	Ethiopia	Adama, Arsi, Bale (Oromia region), Addis-Ababa and Dejen (Amhara region)	Tikur Anbesa Teaching Hospital, Addis Ababa University	Pediatric	F	6.5	0.5	Plain Chest x-ray, and CT	Lung	Right lower lobe	Surgery	Recovery
264	Imaging findings and management of paediatric pulmonary hydatidiosis in an Ethiopian Referral Hospital	Sisay, S.	2015	Ethiopia	Adama, Arsi, Bale (Oromia region), Addis-Ababa and Dejen (Amhara region)	Tikur Anbesa Teaching Hospital, Addis Ababa University	Pediatric	M	8	1	Plain Chest x-ray and Chest US	Lung	Left upper lobe	Surgery	Recovery
264	Imaging findings and management of paediatric pulmonary hydatidiosis in an Ethiopian Referral Hospital	Sisay, S.	2015	Ethiopia	Adama, Arsi, Bale (Oromia region), Addis-Ababa and Dejen (Amhara region)	Tikur Anbesa Teaching Hospital, Addis Ababa University	Pediatric	M	9	36	Plain Chest x-ray and Chest US	Lung	Both upper left lobes (Bi lateral)	Surgery	Hospital acquired pneumonia (Nosocomial infection)
264	Imaging findings and management of paediatric pulmonary hydatidiosis in an Ethiopian Referral Hospital	Sisay, S.	2015	Ethiopia	Adama, Arsi, Bale (Oromia region), Addis-Ababa and Dejen (Amhara region)	Tikur Anbesa Teaching Hospital, Addis Ababa University	Pediatric	M	10	NA	Plain Chest x-ray, and CT	Lung	Right middle lung	Surgery	Recovery
264	Imaging findings and management of paediatric pulmonary hydatidiosis in an Ethiopian Referral Hospital	Sisay, S.	2015	Ethiopia	Adama, Arsi, Bale (Oromia region), Addis-Ababa and Dejen (Amhara region)	Tikur Anbesa Teaching Hospital, Addis Ababa University	Pediatric	M	10	1.5	Plain Chest x-ray, and Chest US	Lung	Left upper lobe	Surgery	Recovery
264	Imaging findings and management of paediatric pulmonary hydatidiosis in an Ethiopian Referral Hospital	Sisay, S.	2015	Ethiopia	Adama, Arsi, Bale (Oromia region), Addis-Ababa and Dejen (Amhara region)	Tikur Anbesa Teaching Hospital, Addis Ababa University	Pediatric	F	10	12	Plain Chest x-ray, and CT	Lung	Left lower lobe	Surgery	Recovery
264	Imaging findings and management of paediatric pulmonary hydatidiosis in an Ethiopian Referral Hospital	Sisay, S.	2015	Ethiopia	Adama, Arsi, Bale (Oromia region), Addis-Ababa and Dejen (Amhara region)	Tikur Anbesa Teaching Hospital, Addis Ababa University	Pediatric	M	12	4	Plain Chest x-ray and Chest US	Lung	Bilateral upper lobe (right side is larger)	Surgery	Recovery
276	Isolated Pulmonary Hydatid Cyst: A Rare Presentation in a Young Maasai Boy from Northern Tanzania	Lodhia, J; Herman, A; Philemon, R; Sadiq, A; Mchaile, D; Chilonga, K	2019	Tanzania	Maasai (Northern Tanzania)	Kilimanjaro Christian Medical Center, Moshi	Pediatric case (from pastoral community)	M	4	12	plain chest X-ray and CT	Lung	Right hemithorax	Surgery and Albendazole	Recovery
338	Molecular characterization of bilateral pulmonary hydatid cysts in a child	Ahmed, M. E.	2006	Sudan	Malakal area (Southern Sudan)	Elshab Medical Teaching Hospital, Khartoum	Pediatric (From Malakal area)	F	14	2	Chest x-ray and MRI; Microscopy and PCR examonation of the cyst	Lung	Bilateral (Right lung and lower left lobe (ruptured))	Surgery	NA
347	Myocardial Echinococcosis: Rare Manifestation of a Common Parasitic Disease in Northern Tanzania	Jusabani, AM; Kalambo, CF; Jusabani, M; Surani, S	2020	Tanzania	Masai tribe (Northern Tanzania)	Kilimanjaro Christian Medical Centre, Moshi	Shepherd/Pastoral	M	24	8	Chest x-ray and echocardiogram/US	Heart and Lung	myocardium of RV and bilateral lung cysts (right lung lower lobe)	Surgery and Albendazole	discharged home in a stable condition; however, he was lost to follow-up
336	Molecular characterisation of echinococcus granulosus species/strains in human infections from turkana Kenya	Mutwiri T. Magambo J. Zeyhle E. Mkoji G.M. Wamae C.N. Mulinge E. Mbae C. Wassermann H. Kern P. Romig T.	2013	Kenya	Turkana	Nairobi hospital	Shepherd	F	25	12	Nasal endoscopy, CT	Orbit of eye	right orbit	Surgery	Recovery
409	Pulmonary hydatid disease	Otto, P. A.	NA	Sudan	Kaduguli (Khordofan Region)	Abu-Anja Hospita, Khartoum	Soldier	M	26	6	Chest x-ray and US	Lung and Kidneys	Bilateral of both lungs and Kidneys	Albendazole	Improvement
414	Right ventricular hydatid cyst: a case report	Donegani, E; Pisani, P; Radaelli, S; Pula, G; Portella, G	2009	Sudan	Darfur (West Darfur)	Salam Centre for Cardiac Surgery, Khartoum	NA	M	13	NA	Chest x-ray and CT	Heart	Right heart (Right ventricular)	Surgery and Albendazole	Recovery
417	Secondary peritoneal hydatidosis the challenges of echinococcal disease in South Sudan: A case report	Thomas R.W. Ellis-Owen R. Winson D.	2015	South Sudan	Yei County (Central Equatoria State)	Juba Teaching Hospital	Farmer	M	28	6	Abdominal US	Abdominal and pelvic cavities	Right sidede abdominal and pelvic cavities	Albendazole	After 14 weeks of Albendazole and Metronidazole treatment, the cysts showing a moderate reduction in size. However, With the current political situation throughout South Sudan the patient was lost to follow-up.
419	Skeletal manifestations of hydatid cystic disease in Sudan	Foad A.F.A. Abdul Satir A.A.	2018	Sudan	NA	NA	NA	F	53	2	Plain x-ray	Bone	Pelvic bone (iliac crest)	Albedazole, Surgery and PAIR	Recovery
419	Skeletal manifestations of hydatid cystic disease in Sudan	Foad A.F.A. Abdul Satir A.A.	2018	Sudan	Kurdufan		Village dweller	M	30	NA	Intraoperatively	Bone	Sternum	Albedazole, Surgery and PAIR	Recovery
419	Skeletal manifestations of hydatid cystic disease in Sudan	Foad A.F.A. Abdul Satir A.A.	2018	Sudan	Blue Nile		Village dweller	M	56	NA	MRI (Bone) and US (Liver)	Bone and Liver	Spine	Surgery and Albendazole	Recurrence
419	Skeletal manifestations of hydatid cystic disease in Sudan	Foad A.F.A. Abdul Satir A.A.	2018	Sudan	NA		Abattoir worker	M	30	NA	Intraoperatively	Bone	Spine	Surgery and Albendazole	Recovery (symptoms improved with physiotherapy)
419	Skeletal manifestations of hydatid cystic disease in Sudan	Foad A.F.A. Abdul Satir A.A.	2018	Sudan	NA		Farmer	M	40	NA	X-ray	Bone	Femur (Right side)	Surgery	Recovery
426	Spinal cord compression secondary to vertebral echinococcosis	Sahlu, A; Mesfin, B; Tirsit, A; Wester, K	2016	Ethiopia	NA	Addis Ababa University	NA	F	20	1.5	Intraoperatively (Patient was mis diagnosed for TB by X-ray and MRI)	Bone	Spine	Surgery	Recovery
428	Splenic hydatid cyst in Khartoum Teaching Hospital	Alhaboob, N.	2010	Sudan	NA	Khartoum Teaching Hospital	NA	F	39	12	US	Spleen	Intra operatively the cyst was found posteriorly facing the diaphragm	Surgery and Albendazole	One week later she presented with left subphrenic abscess with wound infection and wound dehiscence for which drainage of abscess was done with tension suture
446	The brief case: Incidental finding of cystic echinococcosis during evaluation for hepatitis	Hermelin D. Demske M. Chamberland R.R. Sotelo-Avila C.	2019	Kenya (immigrated to USA)	NA	Saint Louis University, Missouri, USA	Immigrant	F	16	NA	US and MRI	Liver	left lobe of the liver	Surgery and Albendazole	Recovery
466	The water lily sign	Gwee A. Chinnappan M. Connell T.G. Clarnette T. Bryant P.A.	2013	Ethiopia (immigrated to Australia)	NA	Royal Children’s Hospital, Parkville, Australia	Immigrant (Have history of living on a sheep farm in Ethiopia)	F	14	0.1	CT and Serology	Liver	Right lobe	Surgery and Albendazole	NA
467	Thoracic echinococcosis	Brainard, D. M.	2003	Kenya (immigrated to USA)	NA	Massachusetts General Hospital, Boston, USA	Immigrant	F	32	3	Chest x-ray and CT	Lung	Right lower hemithorax (Right lung)	Surgery and Albendazole	Recovery
469	Tibial hydatidosis: a case report	Kassa BG, Yeshi MM, Abraha AH, Gebremariam TT.	2014	Ethiopia	Tigray	Mekelle University, College of Health Sciences, Mekelle	NA	F	53	NA	X-ray and Intraoperatively (confirmatory diagnosis made with this method)	Bone	Tibia of the right leg	Surgery and Albendazole	NA
472	Treatment of four cases of echinoccoccus cysts of the liver pancreas and kidney at rural hospital level	Costanzi A. Pellio T. Fioravanti G. Azzimonti G.	2001	Sudan	Lotuku (South Sudan)	St Joseph's Hospital (referred from Ikotos Hospital that mainly services a Lotuku population), Kitgum, Uganda	NA	F	30	NA	US	Pancreas	in the body and tail of the pancreas	Surgery	The patient developed pneumonia on the third postoperative day. She was discharged on day 9.
472	Treatment of four cases of echinoccoccus cysts of the liver pancreas and kidney at rural hospital level	Costanzi A. Pellio T. Fioravanti G. Azzimonti G.	2001	Sudan	Lotuku (South Sudan)		NA	F	35	NA	US and Percutaneous aspiration	Liver	fourth segment of the left lobe of the liver.	Surgery and Albendazole	Postoperatively there was a bile leak through the drainage site for the total volume of 750 mL up to the fifth postoperative day. The drain was removed on day 9 and the patient discharged on day 12.
472	Treatment of four cases of echinoccoccus cysts of the liver pancreas and kidney at rural hospital level	Costanzi A. Pellio T. Fioravanti G. Azzimonti G.	2001	Sudan	Dinca (South Sudan)		NA	M	15	12	US	Kidney	Right Kidney	Surgery and Albendazole	Recovery
472	Treatment of four cases of echinoccoccus cysts of the liver pancreas and kidney at rural hospital level	Costanzi A. Pellio T. Fioravanti G. Azzimonti G.	2001	Sudan	Lotuku (South Sudan)	St Joseph's Hospital (referred from Lobone Hospital which serves the Lotuku and Dinca tribes), Kitgum, Uganda	NA	F	45	36	US	Liver	Left lobe	Surgery and Albendazole	Recovery
479	Unusual bladder outflow obstruction: case report	Ndaguatha PL.	2003	Kenya	Kikuyu (Kiambu county)	Kikuyu Mission Hospital	NA	M	31	NA	US and IVU films	Bladder	left side	Surgery and Albendazole	Recovery
PT2	An unusual manifestation of hydatid disease: A case in a 20-year old male patient	Hart JM, Eshetu F, Kassa S.	2021	Ethiopia	NA	Menelik referral hospital	NA	M	20	6	Chest x-ray and CT	Lung	Right hemithorax	Surgery and Albendazole	Recovery
PT3	Bilateral Large Pulmonary Hydatid Cyst: A Rare Presentation in a Young Child from Ethiopia	Arega G, Kebede RA, Woldeselassie HG, Lingerh T, Yayeh T.	2022	Ethiopia	NA	Addis Ababa University, School of Medicine	NA	M	3	4	Chest x-ray, US and CT	Lung	Bilateral (both located in the lower segments of the upper lobe)	Surgery	Recovery
PT8	Lower back musculoskeletal hydatid cyst: a rare presentation in a South Sudanese patient	Kuju, L. S. N.; Sube, K. L.; Tongun, J. B.; Lako, J. D.	2022	South Sudan	NA	Kapoeta State Hospital	NA	F	75	36	Intraoperatively	Lower back musculoskeletal	Right lower back	Surgery and Albendazole	Recovery
Table E. Human cystic echinococcosis case reports data

## Sheet: Table F
Ref ID	Title	Author	Year	Country	Study area	Population studied/ Sample source	Sample size	N positive	Species/genotype	N species/genotype identified
112	A novel zoonotic genotype related to Echinococcus granulosus sensu stricto from southern Ethiopia	Wassermann M. Woldeyes D. Gerbi B.M. Ebi D. Zeyhle E. Mackenstedt U. Petros B. Tilahun G. Kern P. Romig T.	2016	Ethiopia	SNNPR, South Omo zone	Patient seeking treatment at the health centre	1	1	E. granulosus s.s. (Gomo)	1
4	A PCR system for detection of species and genotypes of the Echinococcus granulosus-complex with reference to the epidemiological situation in eastern Africa	Dinkel A. Njoroge E.M. Zimmermann A. Wälz M. Zeyhle E. Elmahdi I.E. MacKenstedt U. Romig T.	2004	Kenya	Turkana and Maasai	Previous isolated CE from an active hospital survey	179	179	E. granulosus (G1,3)	178
									E. granulosus (G6/7)	1
340	Molecular evidence of the camel strain (G6 genotype) of Echinococcus granulosus in humans from Turkana Kenya	Casulli A. Zeyhle E. Brunetti E. Pozio E. Meroni V. Genco F. Filice C.	2010	Kenya	Turkana	Cyst fluid collected during a hydatid control programme in 1993–1994 (PAIR treatment of ultrasound positive patients)	71	59	E. granulosus s. s. (G1,3)	49
126	A survey of Echinococcus species in wild carnivores and livestock in East Africa	Hüttner M. Siefert L. Mackenstedt U. Romig T.	2009	Kenya	Turkana	Previously collected CE	217	217	E. granulosus s. s (G1,3)	213
									E. canadensis (G6/7)	4
30	Development of real-time PCR assay for simultaneous detection and genotyping of cystic echinococcosis in humans and livestock	Ahmed M.E. Eldigail M.H. Grobusch M.P. Aradaib I.E.	2017	Sudan	Khartoum	Cysts recovered during surgical interventions of CE patients from Khartoum Medical Teaching Hospital.	10	10	E. canadensis (G6/7)	10
110	A molecular survey of cystic echinococcosis in Sudan	Omer R.A. Dinkel A. Romig T. Mackenstedt U. Elnahas A.A. Aradaib I.E. Ahmed M.E. Elmalik K.H. Adam A.	2010	Sudan	Cysts from Khartoum and Juba medical teaching hospitals	Patients from Khartoum, Juba and Nyala	5	5	E. canadensis (G6/7)	5
338	Molecular characterization of bilateral pulmonary hydatid cysts in a child	Ahmed, M. E.	2006	Sudan	Southern Sudan (upper Nile Province)	Pediatric case from Elshab Medical Teaching Hospita	1	1	E. canadensis (G6/7)	1
PT12	Cystic echinococcosis in northern Tanzania: a pilot study in Maasai livestock-keeping communities	Tamarozzi et al.	2022	Tanzania	Arusha	Pastoral communities	3	3	E. granulosus s. s (G1,3)	3
Table F. Studies reporting species/genotype identification of human cystic echinococcosis from cross-sectional and case report studies

## Sheet: Table G
Ref ID	Title	Author/s	Year	Author and Year	Host species	Country	Study setting	Study period	Detection method	Sample size	N positive	Prevalence (%)	Calculated Prevalence	Lower_95%CI	Upper_95%CI
309	Prevalence of cystic echinococcosis in one-humped camels slaughtered at Addis Ababa municipality abattoir Ethiopia	Abebe, N.	2021	Abebe et al., 2021	Camel	Ethiopia	Addis Ababa municipality abattoir-Akaki branch	October 2018 to May 2019	DCI	416	159	38.22	38.22	33.68	42.98
GS6	Prevalence of Cystic Echinococcosis in Various Food Animals Slaughtered at Selected Abattoirs in Ethiopia	Pal M. Zenebe N. Woldemariam T. Woldemariam G.	2020	Pal et al., 2020	Camel	Ethiopia	Addis Ababa municipality abattoir-Akaki branch	November 2014 to April 2018	DCI	100	6	6	6	2.78	12.48
211	Genetic characterization of Echinococcus species in eastern Ethiopia	Terefe Y. Addy F. Alemu S. Mackenstedt U. Romig T. Wassermann M.	2019	Terefe et al., 2019	Camel	Ethiopia	Municipal abattoirs in Harar and Dire Dawa towns and the slaughterhouse at the Haramaya University (Eastern Ethiopia)	February 2015 and September 2017	DCI	25	3	12	12	4.17	29.96
253	Hydatidosis of camel (Camelus dromedarius) at Jijiga municipal abattoir Eastern Ethiopia: prevalence associated risk factors and financial implication	Debela E. Abdulahi B. Megersa B. Kumsa B. Abunna F. Sheferaw D. Regassa A.	2015	Debela et al., 2015	Camel	Ethiopia	Jijiga municipal abattoir (Somali region)	November 2010 to May 2011	DCI	400	92	23	23	19.14	27.37
164	Comparative prevalence of hydatidosis in slaughtered domestic ruminants at four abattoirs of central Oromia Ethiopia	Bulto Giro	2014	Bulto Giro, 2014	Camel	Ethiopia	Akaki, Ambo, Assela and Bishoftu abattoirs	October 2010 to May 2012	DCI	770	474	61.6	61.56	58.07	64.93
267	Infection rates risk factors and cyst fertility of hydatid disease in camels in Ayssaita district Northeastern Ethiopia	Gebremichael D. Feleke A. Terefe G. Lakew M.	2013	Gebremichael et al., 2013	Camel	Ethiopia	Backyard in Ayssaita, Afar region (pastoral area)	October 2012 to May 2013	DCI	421	144	34.2	34.2	29.83	38.86
219	Gross and histopathological studies on pulmonary lesions of camel (Camelus dromedarius) slaughtered at Addis Ababa abattoir Ethiopia	Jenberie S. Awol N. Ayelet G. Gelaye E. Negussie H. Abie G.	2012	Jenberie et al., 2012	Camel	Ethiopia	Addis Ababa abattoir enterprise	October 2009 to April 2010	Lung inspection	387	82	21.2	21.19	17.41	25.53
266	Infection rates cyst fertility and larval viability of hydatid disease in camels (Camelus Dromedarius) from borena kereyu and harar areas of Ethiopia	Salih M. Degefu H. Yohannes M.	2011	Salih et al., 2011	Camel	Ethiopia	Akaki sub city municipal abattoir in Addis Ababa	October 2009 to March 2010	DCI	460	104	22.6	22.61	19.02	26.65
220	Gross and microscopic pulmonary lesions of camels from Eastern Ethiopia	Bekele S.T.	2008	Bekele, 2008	Camel	Ethiopia	Dire Dawa abattoir (Eastern Ethiopia)	NA	Lung inspection	104	32	30.8	30.77	22.72	40.19
274	Investigation of parasitic diseases of one-humped camel (Camelus dromedarius) in eastern Ethiopia	Woldemeskel M. Issa A. Mersie A. Potgieter L.N.D.	2001	Woldemeskel et al., 2001	Camel	Ethiopia	Dire-Dawa, Harar, and Jijiga abattoirs (Eastern Ethiopia)	NA	DCI	210	39	18.57	18.57	13.89	24.38
473	Trypanosomosis and helminthoses: Major health problems of camels (Camelus dromedarius) in the Southern Rangelands of Borena Ethiopia	Tekle T. Abebe G.	2001	Tekle and Abebe, 2001	Camel	Ethiopia	Backyard in Borana, Oromia region (pastoral area)	NA	DCI	38	8	21.05	21.05	11.07	36.35
384	Prevalence and genotyping of Echinococcus granulosus sensu lato from livestock in north-eastern Kenya	Omondi H.A. Gitau G. Gathura P. Mulinge E. Zeyhle E. Kimeli P. Bett B.	2020	Omondi et al., 2020	Camel	Kenya	Main abattoirs per county in Isiolo, Garissa and Wajir counties (north-eastern Kenya)	October and November 2024	DCI	234	68	29.1	29.06	23.62	35.18
G1	The burden of Cystic Echinococcosis in selected regions in Kenya	Joseph Kere Odero	2015	Odero, 2015	Camel	Kenya	Isiolo district		Liver & Lung inspection	3204	810	25.3	25.28	23.81	26.81
190	Echinococcus spp in central Kenya: a different story	Mbaya H. Magambo J. Njenga S. Zeyhle E. Mbae C. Mulinge E. Wassermann M. Kern P. Romig T.	2014	Mbaya et al., 2014	Camel	Kenya	Abattoirs in Meru and Isiolo areas (central to northeastern Kenya)	March to June 2014	DCI	216	15	6.94	6.94	4.25	11.14
124	A study of cystic echinococcosis in slaughter animals in three selected areas of northern Turkana Kenya	Njoroge E.M. Mbithi P.M.F. Gathuma J.M. Wachira T.M. Gathura P.B. Magambo J.K. Zeyhle E.	2002	Njoroge et al., 2002	Camel	Kenya	Slaughterhouses from Lokichogio, Kakumaa and Central divisions	2001 and 2000	DCI	70	43	61.4	61.43	49.72	71.95
331	Lung lesions on camels (Camelus dromedarius) slaughtered in tamboul abattoir Sudan: Pathological and haematological study	Hamid M.E.I. Omer O.H. Haroun E.M.	2020	Hamid et al., 2020	Camel	Sudan	Tamboul slaughterhouse (Central Sudan)	NA	Lung inspection	100	19	19	19	12.51	27.78
225	Histopathological studies on liver affected with hydatidosis in one humped camel (Camelus dromedarius) in tampool slaughterhouse Sudan	Mohammed N.H. Osman H.M.	2016	Mohammed and Osman, 2016	Camel	Sudan	Tamboul slaughterhouse (Central Sudan)	2010- 2011	Liver inspection	80	16	20	20	12.7	30.05
139	Aerobic bacteria isolated from condemned camel livers in Southern Darfur Sudan	Eldoma, H. H.	2015	Eldoma and Omar, 2015	Camel	Sudan	Nyala abattoir (South Darfur)	August 2008 to August, 2010	Liver inspection	810	37	4.57	4.57	3.33	6.23
2	A comparative study on the prevalence of some parasites in animals slaughtered at new Taif abattoir	Shalaby I.M. Banaja A.A. Jamoom M.B.	2011	Shalaby et al., 2011	Camel	Sudan	Tarif Abattoir, Saudi Arabia	NA	DCI	5	0	0	0	0	43.45
111	A molecular survey on cystic echinococcosis in Sinnar area blue Nile state (Sudan)	Ibrahim K. Thomas R. Peter K. Omer R.A.	2011	Ibrahim et al., 2011	Camel	Sudan	Singa and Eldamazee governmental slaughterhouses (Sinnar area in Blue Nile state)	April 2009 to March 2011	DCI	101	30	29.7	29.7	21.67	39.23
110	A molecular survey of cystic echinococcosis in Sudan	Omer R.A. Dinkel A. Romig T. Mackenstedt U. Elnahas A.A. Aradaib I.E. Ahmed M.E. Elmalik K.H. Adam A.	2010	Omer et al., 2010	Camel	Sudan	Slaughterhouses in Khartoum, Tamboul and Wad Medani in central Sudan, Nyala in Darfur State (western Sudan), Juba and Malakal in southern Sudan	May 2001 to July 2003	DCI	779	466	59.9	59.82	56.34	63.21
179	Cystic echinococcosis of livestock and humans in central Sudan	Elmahdi I.E. Ali Q.M. Magzoub M.M.A. Ibrahim A.M. Saad M.B. Romig T.	2004	Elmahdi et al., 2004	Camel	Sudan	Omdurman, Tamboul and Wad Madani abattoirs (central Sudan)	between 1998 and 2003	DCI	242	108	44.6	44.63	38.5	50.93
279	Major bacterial pathogens of bovine respiratory disease and lung lesions in calves from selected areas of Ethiopia	Akalu M. Murthy B. Abayeneh T. Gelaye E.	2021	Akalu et al., 2021	Cattle	Ethiopia	Abattoirs from Assosa (Benishangul region), Bale-Robe, Bishoftu, and Yabello (Oromia region), and Mekelle (Tigray region)	April 2018 to October 2018	Lung inspection	75	21	46.67	28	19.1	39.04
290	Major parasitic causes of edible offal condemnation and financial loss estimation in slaughtered cattle at Butajira municipal abattoir Southern Ethiopia	Kerala F. Hussien D. KifleYohannes T.	2021	Kerala et al., 2021	Cattle	Ethiopia	Butajira municipality abattoir (SNNPR)	November 2013 to April 2014	DCI	1120	368	32.8	32.86	30.17	35.66
184	Cysts and parasites in an abattoir in Northwest Ethiopia; an urgent call for action on one health	Getahun D. Van Henten S. Abera A. Senkoro M. Owiti P. Lombamo F. Girma B. Ashenefe B. Deressa A. Diro E.	2020	Getahun et al., 2020	Cattle	Ethiopia	Gondar Elfora export Abattoir (Amhara region)	September 2005 to September 2018	RMI	51956	11591	22	22.31	21.95	22.67
GS3	Prevalence and Associated Risk Factors of Hydatidosis in Cattle Slaughtered at Dejen Municipal Abattoir in Amhara Regional State, Ethiopia	Y. Metages, A. Simegnew, S. Mesfin and M. Mesfin	2020	Metages et al., 2020	Cattle	Ethiopia	Dejen Abattoir (Amhara region)	March to July 2018	DCI	384	117	30.5	30.47	26.08	35.25
GS6	Prevalence of Cystic Echinococcosis in Various Food Animals Slaughtered at Selected Abattoirs in Ethiopia	Pal M. Zenebe N. Woldemariam T. Woldemariam G.	2020	Pal et al., 2020	Cattle	Ethiopia	Elfora Export Abattoir in Debre Zeit (Oromia region)	November 2014 to April 2015	DCI	100	8	8	8	4.11	15
GS11	Prevalence and Economic Significance of Hydatidosis on Cattle Slaughtered at Nekemte Municipal Abattoir, Western Ethiopia	Temesgen T.	2020	Temesgen, 2020	Cattle	Ethiopia	Nekemte municipal abattoir (Oromia region)	November, 2015 to March, 2016	DCI	355	66	18.6	18.59	14.89	22.97
167	Cyst Viability and Economic Significance of Hydatidosis in Southern Ethiopia	Guduro G.G. Desta A.H.	2019	Guduro and Desta et al., 2019	Cattle	Ethiopia	Hawassa municipal abattoir (Sidama/SNNPR)	November 2016 to April 2017	DCI	400	208	52	52	47.11	56.85
173	Cystic echinococcosis in slaughtered cattle at Addis Ababa Abattoir enterprise Ethiopia	Kumsa B.	2019	Kumsa, 2019	Cattle	Ethiopia	Addis Ababa Abattoir enterprise	October 2015 to May 2016	DCI	1209	254	21	21.01	18.81	23.4
211	Genetic characterization of Echinococcus species in eastern Ethiopia	Terefe Y. Addy F. Alemu S. Mackenstedt U. Romig T. Wassermann M.	2019	Terefe et al., 2019	Cattle	Ethiopia	Municipal abattoirs in Harar and Dire Dawa towns and the slaughterhouse at the Haramaya University	February 2015 and September 2016	DCI	891	75	8.4	8.42	6.77	10.42
299	Parasitic infections as major cause of abattoir condemnations in cattle slaughtered at an Ethiopian abattoir: 10-year retrospective study	Molla D. Nazir S. Mohammed A. Tintagu T.	2019	Molla et al., 2019	Cattle	Ethiopia	Kombolcha ELFORA abattoir (Amhara region)	January 2005 to December 2014	RMI	46913	3526	7.5	7.52	7.28	7.76
306	Prevalence of bovine hydatidosis and its economic importance in Adama municipal abattoir eastern Ethiopia	Mekuria Mandefro	2019	Mandefro et al., 2019	Cattle	Ethiopia	Adama Municipal Abattoir (Oromia region)	November 2016 to April 2017	DCI	400	210	52.5	52.5	47.61	57.35
328	Zoonotic metacestodes and associated financial loss from cattle slaughtered at Yabello municipal abattoir Borana-Oromia Ethiopia	Beyene T. Hiko A.	2019	Beyene and Hiko, 2019	Cattle	Ethiopia	Yabello Municipal Abattoir in Borena Zone (Oromia region)	December 2017 to March 2018	DCI	384	128	33.3	33.33	28.8	38.19
GS9	Study on Major Causes of Organs Condemnation and Financial Loss in Cattle Slaughtered at Hayik Municipal Abattoir	Ahmed S. Fentahun S. Bihonegn T. Tintagu T. Alemu B. & Yilak N.	2019	Ahmed et al., 2019	Cattle	Ethiopia	Hayik municipal abattoir (Amhara region)	October 2016 to April 2017	DCI	384	9	12.5	2.34	1.24	4.39
SN5	Prevalence and characterization of hydatidosis in animals slaughtered at Addis Ababa abattoir, Ethiopia	Fikire Z. Tolosa T. Nigussie Z. Macias C. and Kebede N.	2019	Fikire et al., 2019	Cattle	Ethiopia	Addis Ababa abattoir	June 2007 to July 2008	DCI	1069	211	19.7	19.74	17.46	22.23
SN9	Prevalence and Potential Risk Factors of Human Cystic Echinococcosis in Selected Districts of South Omo Zone, Ethiopia	Woldeyes D.	2019	Woldeyes, 2019	Cattle	Ethiopia	Jinka and Arba Minch abattoirs in (SNNPR)			1338	75	5.6	5.61	4.5	6.97
GS8	The Prevalence and Possible Risk Factors of Bovine Hydatidosis in Debremarkos Municipal Abattoir, Northwest Ethiopia	Addis M.	2018	Addis and Shime, 2018	Cattle	Ethiopia	Debremarkos Municipal Abattoir (Amhara region)	April 2017 to June 2017	DCI	420	66	15.7	15.71	12.55	19.5
263	Identification of pulmonary lesions in slaughtered cattle and associated risk factors North West Ethiopia	Teshale Bekelle	2017	Bekelle et al., 2017	Cattle	Ethiopia	Gondar ELFORA abattoir (Amhara region)	November, 2011 to March, 2012	Lung inspection	399	20	5	5.01	3.27	7.62
281	Major causes of organ and carcass condemnation and associated financial losses in cattle slaughtered at Kombolcha ELFORA abattoir from 2008-2012 Ethiopia	Desie Sheferaw	2017	Desie Sheferaw and Kedir Abdu, 2017	Cattle	Ethiopia	Kombolcha ELFORA abattoir (Amhara region)	January 2008 to December 2012	RMI	21864	3476	15.9	15.9	15.42	16.39
281	Major causes of organ and carcass condemnation and associated financial losses in cattle slaughtered at Kombolcha ELFORA abattoir from 2008-2012 Ethiopia	Desie Sheferaw	2017	Desie Sheferaw and Kedir Abdu, 2017	Cattle	Ethiopia	Kombolcha ELFORA abattoir (Amhara region)	October 2013 to April 2014	DCI	1200	230	19.17	19.17	17.04	21.49
287	Major Gross Lesions of Lung in Cattle Slaughtered at Hawassa Municipal Abattoir Southern Ethiopia	Zeryehun T, Alemu B.	2017	Zeryehun and Alemu, 2017	Cattle	Ethiopia	Hawassa municipal abattoir (Sidama/SNNPR)	November 2016 to April 2017	Lung inspection	563	255	45.3	45.29	41.23	49.42
SN2	Prevalence and Economic Significance of Bovine Hydatidosis and Cysticercosis in Mekelle Municipality Abattoir, Northern Ethiopia	Getachew T. Olani W. and Sadia H.	2017	Getachew et al., 2017	Cattle	Ethiopia	Mekelle Municipality Abattoir (Tigray region)	November 2009 to March 2010	DCI	1800	399	22.2	22.17	20.31	24.14
259	Hydatidosis/echinococcosis: its prevalence economic and public health significance in Dodola district western Arsi zone of Oromia region Ethiopia	Yacob Hailu Tolossa	2016	Tolossa et al., 2016	Cattle	Ethiopia	Dodola municipal Abattoir in Arsi zone (Oromia region)	November 2013 to April 2014	DCI	384	195	50.8	50.78	45.8	55.75
280	Major causes of lung and liver condemnation and associated risk factors in cattle slaughtered at Hawassa municipal abattoir Southern Ethiopia	Kassaye Shiferaw	2016	Shiferaw et al., 2016	Cattle	Ethiopia	Hawassa municipal abattoir (Sidama/SNNPR)	November, 2013 to March, 2014	Liver & Lung inspection	399	210	52.6	52.63	47.73	57.48
282	Major causes of organ condemnation and associated financial loss in cattle slaughtered at Hawassa Municipal Abattoir Ethiopia	Shitaye Maseresha Berbersa	2016	Berbersa et al., 2016	Cattle	Ethiopia	Hawassa municipal abattoir (Sidama/SNNPR)	October 2015 to May 2016	DCI	384	85	22.1	22.14	18.27	26.55
297	Occurrences and financial significance of bovine cystic echinococcosis in Southern Wollo Northeastern Ethiopia	Alemu Bizuwork	2016	Bizuwork et al., 2016	Cattle	Ethiopia	Kombolcha ELFORA abattoir (Amhara region)	August 2010 and May 2011	DCI	535	93	17.4	17.38	14.41	20.82
318	Prevalence cyst viability fertility and economic significance of bovine hydatidosis in an Abattoir at Kombolcha Ethiopia	Wubshet Nasr	2016	Nasr and Pal, 2016	Cattle	Ethiopia	ELFORA Industrial Abattoir (Amhara region)	December 2014 toApril 2015	DCI	400	134	33.5	33.5	29.05	38.26
327	The study of major parasitic causes of organ condemnation and financial losses in cattle slaughtered at Hawassa Municipal Abattoir Ethiopia	Jemal D. Kebede B.	2016	Jemal and Kebede, 2016	Cattle	Ethiopia	Hawassa municipal abattoir (Sidama/SNNPR)	November 2010 to April 2011	DCI	406	359	88.4	88.42	84.95	91.18
GS4	Prevalence of Bovine Hydatidosis and Its Economic Importance at Assela Municipal Abattoir	Kinfe Kibebew, Ahmed Bedaso, Adanech Kuma	2016	Kibebew et al., 2016	Cattle	Ethiopia	Assela Municipal Abattoir in Arsi zone (Oromia region)	October, 2012 to March, 2013	DCI	384	170	44.27	44.27	39.38	49.27
GS5	Prevalence of Bovine Hydatidosis and Its Economic Importance in Cattle Slaughtered at Bahir Dar Municipal Abattoir, Northern Ethiopia	Tadesse, M., Tesfaye, S. & Admasu, P.	2016	Tadesseet al., 2016	Cattle	Ethiopia	Bahir Dar municipal abattoir (Amhara region)	November 2013 to April 201	DCI	384	72	18.75	18.75	15.16	22.96
GS7	Study on Prevalence and Monetary Loss Attributed to Hydatidosis in Cattle Slaughtered at Jimma Municipal Abattoir, Southwestern Ethiopia	Temam A. Deresa B. & Abdurahaman M.	2016	Temam et al., 2016	Cattle	Ethiopia	Jimma municipality abattoir (Oromia region)	November 2015 to June 2016	DCI	400	218	50.5	54.5	49.6	59.31
149	Bovine hydatidosis: prevalence public health and its economic significance in and around Harar Ethiopia	Dinaol Belina	2015	Belina et al., 2015	Cattle	Ethiopia	Harar city municipal abattoir	October 2011 to June 2012	DCI	384	36	9.4	9.38	6.85	12.71
157	Causes of beef carcass and organ condemnations in Ethiopia	Mummed, Y. Y.	2015	Mummed and Webb, 2015	Cattle	Ethiopia	Abergelle (Tigray region), Elfora Bishoftu (Oromia region) and Elfora Kombolcha (Amhara) abattoirs	February 2010 to November 2013	RMI	62917	24726	39.3	39.3	38.92	39.68
159	Causes of organ condemnation its public health and financial significance in Nekemte municipal abattoir Wollega Western Ethiopia	Lati Efrem	2015	Efrem et al., 2015	Cattle	Ethiopia	Nekemte municipal abattoir, in Wollega zone (Oromia region)	October, 2013 to April, 2014	DCI	534	160	30	29.96	26.23	33.98
192	Epidemiological investigation of hepato-pulmonary bovine hydatidosis and its economic and zoonotic importance at Jimma municipal abattoir Ethiopia	Atsede Brhane	2015	Brhane and Abebe, 2015	Cattle	Ethiopia	Jimma municipal abattoir (Oromia region)	November 2013 to March 2014	Liver & Lung inspection	384	118	30.7	30.73	26.32	35.52
300	Parasitic bacterial diseases and other abnormalities in abattoirs of Tigray region northern Ethiopia	Alembrhan Assefa	2015	Assefa et al., 2015	Cattle	Ethiopia	Shire, Adwa, Wukro, Maychew, and Alamata abattoir (Tigray region)	May, 2014 to January, 2015	DCI	479	53	11.1	11.06	8.56	14.19
322	Study on gross pulmonary lesions in lungs of slaughtered animals and their economic importance in Tigray Ethiopia	Gebrehiwot, T; Verma, PC; Berhanu, H	2015	Gebrehiwot et al., 2015	Cattle	Ethiopia	Mekelle Municipal Abattoir (Tigray region)	November 19, 2008 to February 21, 2009	Liver inspection	1148	210	18.3	18.29	16.16	20.63
147	Bovine hydatidosis and its economic importance at Kara-alo abattoir PLC Addis Ababa Ethiopia	Getachew Demissie	2014	Demissie and Kemal, 2014	Cattle	Ethiopia	Kara-Alo Abattoir	November 2013-April 2014	DCI	768	197	25.7	25.65	22.69	28.86
164	Comparative prevalence of hydatidosis in slaughtered domestic ruminants at four abattoirs of central Oromia Ethiopia	Bulto Giro	2014	Bulto Giro, 2014	Cattle	Ethiopia	Akaki, Ambo, Assela and Bishoftu abattoirs (Oromia region)	October 2010 to May 2013	DCI	2910	1896	65.15	65.15	63.4	66.86
170	Cystic echinococcosis in cattle slaughtered at gondar elfora export abattoir northwest ethiopia	Abebe A. Beyene D. Kumsa B.	2014	Abebe et al., 2014	Cattle	Ethiopia	Gondar Elfora export Abattoir	November 2010 to April 2011	DCI	308	63	20.5	20.45	16.33	25.31
170	Cystic echinococcosis in cattle slaughtered at gondar elfora export abattoir northwest ethiopia	Abebe A. Beyene D. Kumsa B.	2014	Abebe et al., 2015	Cattle	Ethiopia	Gondar Elfora export Abattoir (Amhara region)	2004/5 to 2009/10	RMI	29951	9106	30.4	30.4	29.88	30.93
273	Investigation into major causes of organs condemnation in bovine slaughtered at Adama municipal abattoir and their economic importance	Jatenie Jima Edo	2014	Edo et al., 2014	Cattle	Ethiopia	Adama abattoir (Oromia region)	November 2013 to May 2014	DCI	3675	1034	28.1	28.14	26.71	29.61
286	Major causes of organs and carcass condemnation in cattle slaughtered at Nekemte Municipality Abattoir East Wollega Ethiopia	Nebyou Moje	2014	Moje et al., 2014	Cattle	Ethiopia	Nekemte municipal abattoir, in Wollega zone (Oromia region)	December 2012 to June 2013	DCI	433	221	51	51.04	46.34	55.72
291	Metacestodes in cattle slaughtered at Shashemene municipal abattoir southern ethiopia: Prevalence cyst viability organ distribution and financial losses	Moje N. Zewde D. Bacha B. Regassa A.	2014	Moje et al., 2014	Cattle	Ethiopia	Shashemene Municipal Abattoir in Arsi zone (Oromia region)	December 2011 to May 2012	DCI	405	203	50.1	50.12	45.28	54.97
291	Metacestodes in cattle slaughtered at Shashemene municipal abattoir southern ethiopia: Prevalence cyst viability organ distribution and financial losses	Moje N. Zewde D. Bacha B. Regassa A.	2014	Moje et al., 2015	Cattle	Ethiopia	Shashemene Municipal Abattoir in Arsi zone (Oromia region)	December 2011 to May 2012	RMI	17187	8654	50.3	50.35	49.6	51.1
307	Prevalence of bovine hydatidosis and its economic significance in Harar Municipality Abattoir Eastern Ethiopia	Buzuayehu Lemma	2014	Lemma et al., 2014	Cattle	Ethiopia	Harar Municipality Abattoir	December 2013 to March 2014	DCI	679	77	11.3	11.34	9.17	13.95
319	Prevalence economic impact and public perception of hydatid cyst and Cysticercus bovis on cattle slaughtered at Adama Municipal Abattoir South Eastern Ethiopia	Tadesse Birhanu	2014	Birhanu and Abda, 2014	Cattle	Ethiopia	Adama Municipal Abattoir (Oromia region)	January to May 2013	DCI	422	83	19.7	19.67	16.16	23.73
319	Prevalence economic impact and public perception of hydatid cyst and Cysticercus bovis on cattle slaughtered at Adama Municipal Abattoir South Eastern Ethiopia	Tadesse Birhanu	2014	Birhanu and Abda, 2015	Cattle	Ethiopia	Adama Municipal Abattoir (Oromia region)	2011 and 2012	RMI	27180	8654	31.8	31.84	31.29	32.4
323	Study on prevalence and economic significance of bovine hydatidosis in Bako municipal abattoir West Shoa zone Oromiya regional state	Berihu Haftu	2014	Haftu and Kebede, 2014	Cattle	Ethiopia	Bako municipality abattoir (Oromia region)	November 2011 to April 2012	DCI	246	29	11.8	11.79	8.33	16.42
394	Prevalence of hydatid cyst in cattle at municipal abbatoir of Shire	Asmerom Asfaw	2014	Asfaw and Afera, 2014	Cattle	Ethiopia	Shire municipal abattoir (Tigray region)	May to June 2014	DCI	440	141	32	32.05	27.86	36.55
GS2	Bovine Hydatidosis: Occurrence, Economic and Public Health Importance in Gondar ELFORA Abattoir	Mamo Adane and Tadesse Guadu	2014	Adane and Guadu, 2014	Cattle	Ethiopia	Gondar ELFORA abattoir	October 2013 to April 2014	DCI	350	100	28.6	28.57	24.09	33.52
SN4	Prevalence, Public Significance and Financial Loss of Hydatid Cyst on Cattle Slaughtered at Nekemte Municipal Abattoir, Western Ethiopia	Tadesse B. Birhanu T. Sultan A. Ayele G. and Ejeta E.	2014	Tadesse et al., 2014	Cattle	Ethiopia	Nekemte municipal abattoir, in Wollega zone (Oromia region)	December 2013 to April 2014	DCI	531	91	17.1	17.14	14.17	20.58
171	Cystic echinococcosis in cattle slaughtered at shashemanne municipal abattoir south central oromia ethiopia: Prevalence cyst distribution and fertility	Negash K. Beyenea D. Kumsa B.	2013	Negash et al., 2013	Cattle	Ethiopia	Shashemanne Municipal Abattoir	December 2010 to March 2011	DCI	384	190	49.5	49.48	44.51	54.46
178	Cystic Echinococcosis of cattle in Jimma municipal abattoir south west Ethiopia	Abera M. Teame S. Sheferaw D.	2013	Abera et al., 2013	Cattle	Ethiopia	Jimma municipal abattoir (Oromia region)	November 2009 to February 2010	DCI	564	205	36.3	36.35	32.48	40.4
254	Hydatidosis of cattle and sheep its economic importance and Echinococcus granulosus among stray dogs in South Wollo Ethiopia	Hailu Degefu	2013	Degefu and Damet, 2013	Cattle	Ethiopia	Kombolcha ELFORA meat factory (Amhara region)	November 2007 to February 2008	DCI	312	56	17.95	17.95	14.09	22.59
261	Hydatidosis: Prevalence cyst distribution and economic significance in cattle slaughtered at Arbaminch municipality abattoir southern Ethiopia	Tilahun A. Terefe Y.	2013	Tilahun and Terefe, 2013	Cattle	Ethiopia	Arbaminch Municipality Abattoir (SNNPR)	October, 2009 to April, 2010	DCI	600	123	20.5	20.5	17.46	23.91
283	Major causes of organ condemnation and economic loss in cattle slaughtered at adigrat municipal abattoir northern ethiopia	Assefa A. Tesfay H.	2013	Assefa and Tesfay, 2013	Cattle	Ethiopia	Adigrat municipal abattoir (Tigray region)	September 2010 to September 2012	RMI	3055	352	11.5	11.52	10.44	12.7
283	Major causes of organ condemnation and economic loss in cattle slaughtered at adigrat municipal abattoir northern ethiopia	Assefa A. Tesfay H.	2013	Assefa and Tesfay, 2013	Cattle	Ethiopia	Adigrat municipal abattoir (Tigray region)	October 2012 to April 2013	DCI	745	67	9	8.99	7.14	11.26
285	Major causes of organ condemnation for cattle and its financial impact at Wolaita Soddo municipality abattoir southern Ethiopia	Abunna F. Hordofa D.	2013	Abunna and Hordofa, 2013	Cattle	Ethiopia	Soddo Municipal abattoir (SNNPR)	November 2010 to February 2011	DCI	953	220	23.1	23.08	20.52	25.87
325	Study on zoonotic metacestodes of cattle slaughtered at bahir dar municipal abattoir Northwest Ethiopia	Mekbib B. Abesha H. Tesfaye D.	2013	Mekbib et al., 2013	Cattle	Ethiopia	Bahir Dar municipal abattoir (Amhara region)	November 2010 to March 2011	DCI	465	148	31.8	31.83	27.76	36.2
GS1	Bovine Hydatidosis in Eastern Part of Ethiopia	Miheret, M., Biruk, M., Habtamu, T and Ashwani, K	2013	Miheret et al., 2013	Cattle	Ethiopia	Dire Dawa municipality abattoir	November 2010 to March 2011	DCI	1536	308	20.1	20.05	18.13	22.13
GS10	Prevalence, cyst characterization and economic importance of bovine hydatidosis in Mekelle municipality abattoir, Northern Ethiopia	Dawit G. Adem A. Simenew K. and Tilahun Z.	2013	Dawit et al., 2013	Cattle	Ethiopia	Mekelle municipal abattoir (Tigray region)	October to May (NA)	DCI	840	236	28.09	28.1	25.16	31.23
SN1	Economic and Zoonotic Importance of Bovine Hydatidosis in Shire Municipal Abattoir, North West Zone, Tigary Region, Ethiopia	Guadu T. Gebremicael Y. and Chanie M.	2013	Guadu et al., 2020	Cattle	Ethiopia	Shire municipal abattoir (Tigray region)	October to December 2010	DCI	540	140	25.92	25.93	22.41	29.78
101	1st International Congress on Pathogens at the Human-Animal Interface (ICOPHAI): Impact limitations and needs in developing countries September 15-17 2011 Addis Ababa Ethiopia Abstract Book	ICOPHAI	2012	ICOPHAI, 2012	Cattle	Ethiopia	Addis Ababa abattoir	June 2007 to July 200	DCI	1069	211	19.7	19.74	17.46	22.23
168	Cyst viability organ distribution and financial losses due to hydatidosis in cattle slaughtered at dessie municipal abattoir North-Eastern Ethiopia	Melaku A. Lukas B. Bogale B.	2012	Melaku et al., 2020	Cattle	Ethiopia	Dessie municipal abattoir (Amhara region)	October 2010 to March 2011	DCI	610	83	13.61	13.61	11.11	16.56
296	Occurrence of bovine hydatidosis and evaluation of its risk to humans in traditional communities of Southern Region of Ethiopia	Jones O. Kebede N. Kassa T. Tilahun G. Macias C.	2012	Jones et al., 2015	Cattle	Ethiopia	Backyard slaughtering in Hawassa (Sidama/SNNPR)	NA	DCI	320	151	47.2	47.19	41.78	52.66
308	Prevalence of bovine hydatidosis in Kombolcha ELFORA abattoir North Eastern Ethiopia	Fufa Abunna	2012	Abunna et al., 2012	Cattle	Ethiopia	Kombolcha ELFORA Industrial abattoir (Amhara region)	NA	DCI	400	68	17	17	13.64	20.99
308	Prevalence of bovine hydatidosis in Kombolcha ELFORA abattoir North Eastern Ethiopia	Fufa Abunna	2012	Abunna et al., 2012	Cattle	Ethiopia	Kombolcha ELFORA Industrial abattoir (Amhara region)	September, 2003 to August 2007	Liver & Lung inspection	16068	2907	18.1	18.09	17.5	18.69
SN3	Prevalence and financial loss estimation of hydatidosis of cattle slaughtered at Addis Ababa abattoirs enterprise	Terefe D. Kebede K. Beyene D. and Wondimu A.	2012	Terefe et al., 2012	Cattle	Ethiopia	Addis Ababa abattoirs enterprise	November 2009 to April 2010	DCI	484	196	40.5	40.5	36.21	44.93
54	Evaluation of crude hydatid cyst fluid antigens for the serological diagnosis of hydatidosis in cattle	Golassa, L; Abebe, T; Hailu, A	2011	Golassa et al., 2011	Cattle	Ethiopia	Addis Ababa municipality abattoir	2007	DCI	502	173	34.5	34.46	30.44	38.72
54	Evaluation of crude hydatid cyst fluid antigens for the serological diagnosis of hydatidosis in cattle	Golassa, L; Abebe, T; Hailu, A	2011	Golassa et al., 2011	Cattle	Ethiopia	Addis Ababa municipality abattoir	2008 to 2009	Serology	1004	435	43.3	43.33	40.29	46.41
284	Major causes of organ condemnation and financial significance of cattle slaughtered at gondar elfora abattoir Northern Ethiopia	Denbarga Y. Demewez G. Sheferaw D.	2011	Denbarga et al., 2011	Cattle	Ethiopia	Gondar ELFORA abattoir (Amhara region)	November 2010 to May 2011	DCI	1300	335	25.8	25.77	23.47	28.22
295	Occurrence and financial loss assessment of cystic echinococcosis (hydatidosis) in cattle slaughtered at Wolayita Sodo municipal abattoir Southern Ethiopia	Bekele J. Butako B.	2011	Bekele and Butako, 2011	Cattle	Ethiopia	Wolaita Soddo abattoir (SNNPR)	November 2009 to April 2011	DCI	546	92	16.85	16.85	13.94	20.22
302	Prevalence and financial effects of hydatidosis in cattle slaughtered in birre-sheleko and dangila abattoirs Northwestern Ethiopia	Kebede N. Gebre-Egziabher Z. Tilahun G. Wossene A.	2011	Kebede et al., 2011	Cattle	Ethiopia	slaughterhouse of the Birre-Sheleko Basic Military Training Center and Dangila Municipality abattoir (Amhara region)	August 2007 to July 2008	DCI	521	79	15.2	15.16	12.34	18.5
117	A retrospective survey of bovine hydatidosis in three abattoirs of Amhara National Regional State northwestern Ethiopia	Kebede N.	2010	Kebede, 2010	Cattle	Ethiopia	Gondar, Injibara and Finote Selam municipality abattoirs (Amhara region)		RMI	22755	12594	55.3	55.35	54.7	55.99
148	Bovine hydatidosis in Ambo municipality abattoir West Shoa Ethiopia	Endrias Zewdu	2010	Endrias Zewdu et al., 2010	Cattle	Ethiopia	Ambo Municipality Abattoir	November 2007 to March 2008	DCI	384	114	29.69	29.69	25.34	34.44
166	Concurrent infection of hydatidosis and fasciolosis in cattle slaughtered at Mekelle municipal abattoir Tigray region	Gebretsadik Berhe	2010	Gebretsadik Berhe et al., 2010	Cattle	Ethiopia	Mekelle municipal abattoir (Tigray region)	November 2006 to October 2007	DCI	4481	1439	32.11	32.11	30.76	33.5
260	Hydatidosis: Prevalence and its economic importance in ruminants slaughtered at Adama municipal abattoir Central Oromia Ethiopia	Getaw A. Beyene D. Ayana D. Megersa B. Abunna F.	2010	Getaw et al., 2010	Cattle	Ethiopia	Adama Municipal Abattoir (Oromia region)	November 2007 to April 2008	DCI	852	399	46.8	46.83	43.5	50.19
260	Hydatidosis: Prevalence and its economic importance in ruminants slaughtered at Adama municipal abattoir Central Oromia Ethiopia	Getaw A. Beyene D. Ayana D. Megersa B. Abunna F.	2010	Getaw et al., 2010	Cattle	Ethiopia	Adama Municipal Abattoir (Oromia region)	1997–2007	RMI	107333	26080	24.3	24.3	24.04	24.56
324	Study on the prevalence of cystic hydatidosis and its economic significance in cattle slaughtered at Hawassa Municipal abattoir Ethiopia	Regassa F. Molla A. Bekele J.	2010	Regassa et al., 2010	Cattle	Ethiopia	Hawassa municipal abattoir (Sidama/SNNPR)	December 2008 to March 2009	DCI	632	333	52.69	52.69	48.79	56.55
134	Abattoir survey on cattle hydatidosis in Tigray Region of Ethiopia	Berhe G.	2009	Berhe, 2009	Cattle	Ethiopia	Mekelle Municipal abattoir	November 2006 to October 2007	DCI	4481	1439	32.11	32.11	30.76	33.5
189	Echinococcosis/hydatidosis: Its prevalence economic and public health significance in Tigray region North Ethiopia	Kebede W. Hagos A. Girma Z. Lobago F.	2009	Kebede et al., 2009	Cattle	Ethiopia	Abattoirs in Mekelle, Adigrat, Axum, Humera, Maichew, and Shire (Tigray region)	NA	DCI	5194	1146	22.1	22.06	20.96	23.21
202	Financial loss estimation prevalence and characterization of hydatidosis of cattle slaughtered at Debre Markos Municipality abattoir Ethiopia	Kebede N. Abuhay A. Tilahun G. Wossene A.	2009	Kebede et al., 2009	Cattle	Ethiopia	Debre Markos Municipality abattoir	September 2007 to August 2008	DCI	413	202	48.9	48.91	44.12	53.72
256	Hydatidosis of slaughtered animals in Bahir Dar Abattoir Northwestern Ethiopia	Kebede N. Mitiku A. Tilahun G.	2009	Kebede et al., 2009	Cattle	Ethiopia	Bahir Dar Municipality Abattoir (Amhara region)	May 2005 to December 2006	DCI	420	143	34.05	34.05	29.68	38.71
258	Hydatidosis of slaughtered cattle in Wolaita Sodo Abattoir southern Ethiopia	Kebede N. Mekonnen H. Wossene A. Tilahun G.	2009	Kebede et al., 2009	Cattle	Ethiopia	Wolaita Sodo Municipality Abattoir (SNNPR)	July 2007 to June 2008	DCI	400	64	16	16	12.73	19.91
288	Major metacestodes in cattle slaughtered at Wolaita Soddo municipal abattoir Southern Ethiopia: Prevalence cyst viability organ distribution and socioeconomic implications	Regassa A. Abunna F. Mulugeta A. Megersa B.	2009	Regassa et al., 2009	Cattle	Ethiopia	Wolaita Soddo abattoir (SNNPR)	November 2007 to April 2008	DCI	415	64	15.4	15.42	12.27	19.21
298	Organs condemnation and economic loss at Mekelle municipal abattoir Ethiopia	Shegaw Shiferaw	2009	Shiferaw et al., 2009	Cattle	Ethiopia	Mekelle municipal abattoir (Tigray region)	NA	DCI	1022	330	32.3	32.29	29.49	35.22
305	Prevalence of bovine cysticercosis and hydatidosis in Jimma municipal abattoir South West Ethiopia	Tolosa T. Tigre W. Teka G. Dorny P.	2009	Tolosa et al., 2009	Cattle	Ethiopia	Jimma municipal abattoir (Oromia region)	October 2007 to March 2008	DCI	512	161	31.44	31.45	27.57	35.59
317	Prevalence viability and fertility study of bovine cystic echinococcosis in Mekelle city Northern Ethiopia	Gebremeskel B. Kalayou S.	2009	Gebremeskel and Kalayou, 2009	Cattle	Ethiopia	Mekelle Municipality Abattoir (Tigray region)	March, 2006 to July, 2006	DCI	376	66	17.6	17.55	14.04	21.72
384	Prevalence and genotyping of Echinococcus granulosus sensu lato from livestock in north-eastern Kenya	Omondi H.A. Gitau G. Gathura P. Mulinge E. Zeyhle E. Kimeli P. Bett B.	2020	Omondi et al., 2020	Cattle	Kenya	Main abattoirs per county in Isiolo, Garissa and Wajir counties (north-eastern Kenya)	October and November 2022	DCI	118	17	14.4	14.41	9.19	21.86
160	Causes of organ condemnations in cattle at slaughter and associated financial losses in Siaya County Kenya	Achollah, A. M.	2019	Achollah et al., 2019	Cattle	Kenya	Kaumara, Siaya, and Ugunja abattoirs	June to July, 2018	DCI	112	1	0.9	0.89	0.16	4.88
381	Prevalence and associated risk factors of cysticechinococcosis in pigs slaughtered at Addis Ababa abattoir enterprise	Ayele A. Gezaw E. Birhan M.	2019	Ayele et al., 2019	Cattle	Kenya	Two abattoirs from Ainamoi, Belgut and Bureti sub-counties (Kericho and Ainamoi; Kapsoit and Kapkugerwet; Chemosot and Kipsitet)	2010 and 2014	Liver & Lung inspection	29285	1748	6	5.97	5.7	6.25
385	Prevalence and Genotyping of Echinococcus Species from Livestock in Kajiado County Kenya	Nungari L. Mbae C. Gikunju J. Mulinge E. Kaburu T. Zeyhle E. Magambo J.	2019	Nungari et al., 2019	Cattle	Kenya	Kiserian and Keekonyokie abattoirs located in Kajiado West Subcounty (Maasailand)	December 2016 to February 2017	DCI	388	55	14.2	14.18	11.06	18
387	Prevalence and monetary loss due to cystic Echinococcosis in slaughter house livestock: A case study of Migori County Kenya	Kere O.J. Joseph E. Jessika B.L. Maina K.J.	2019	Kere et al., 2019	Cattle	Kenya	Abbattoirs from Rongo, Awendo, Uriri, Suna East, Suna West, Kuria East and Kuria West (Migori County, Southwestern Kenya)	2007–2016	RMI	33415	1768	5.3	5.29	5.06	5.54
390	Prevalence of cystic echinococcosis in livestock slaughtered in selected abattoirs of Laikipia West Sub-County Kenya	Gachengo, M. I.	2017	Gachengo et al., 2017	Cattle	Kenya	Ngare Narok meat Industries, Gatundia/Muhotetu and Nyahururu abattoirs in Migori County, Southwestern Kenya (Laikipia County)	October and December, 2015	DCI	339	40	11.8	11.8	8.79	15.67
G1	The burden of Cystic Echinococcosis in selected regions in Kenya	The burden of Cystic Echinococcosis in selected regions in Kenya	2015	Odero, 2015	Cattle	Kenya	Kisumu East and West districts, and Isiolo district annual meat inspection reports	2005 to 2010	Liver & Lung inspection	61881	2751	4.4	4.45	4.29	4.61
190	Echinococcus spp in central Kenya: a different story	Mbaya H. Magambo J. Njenga S. Zeyhle E. Mbae C. Mulinge E. Wassermann M. Kern P. Romig T.	2014	Mbaya et al., 2014	Cattle	Kenya	Abattoirs in Meru and Isiolo areas (central to northeastern Kenya)	March to June 2013	DCI	4595	88	1.92	1.92	1.56	2.35
382	Prevalence and diversity of cystic echinococcosis in livestock in Maasailand Kenya	Addy F. Alakonya A. Wamae N. Magambo J. Mbae C. Mulinge E. Zeyhle E. Wassermann M. Kern P. Romig T.	2012	Addy et al., 2012	Cattle	Kenya	Three abattoirs located in Kitengela town, and Suswa (Maasailand)	October, 2011	DCI	587	151	25.8	25.72	22.35	29.41
458	The potential role played by various livestock intermediate hosts in the transmission of hydatidosis in Kenya	Ndirangu, P. N.	2004	Ndirangu et al., 2004	Cattle	Kenya	Dagoretti abattoir (Nairobi)	NA	DCI	300	43	14.3	14.33	10.82	18.75
459	The prevalence of hydatidosis in slaughtered livestock in Kenya	Ndirangu, P. N.	2004	Ndirangu et al., 2004	Cattle	Kenya	Meat inspection records available at Kenya Veterinary departement, Kabete	1990 to 1998	RMI	4911641	2475467	50.4	50.4	50.36	50.44
124	A study of cystic echinococcosis in slaughter animals in three selected areas of northern Turkana Kenya	Njoroge E.M. Mbithi P.M.F. Gathuma J.M. Wachira T.M. Gathura P.B. Magambo J.K. Zeyhle E.	2002	Njoroge et al., 2002	Cattle	Kenya	Slaughterhouses from Lokichogio, Kakumaa and Central divisions (Turkana district)	2000 and 2000	DCI	381	74	19.4	19.42	15.76	23.69
455	The impact of meat inspection on the control of bovine hydatidosis in Kenya	Kang'ethe, E. K.	2000	Kang'ethe, 2000	Cattle	Kenya	around 20 slaughter houses from Central, Eastern and Tala, Rift Valley, Western, Nyanza, Coast (36 districts)	1974 to 1991	Liver & Lung inspection	9742449	410155	4.2	4.21	4.2	4.22
462	The role of parasitic diseases as causes of mortality in cattle in a high potential area of central Kenya: A quantitative analysis	Kanyari P.W.N. Kagira J.	2000	Kanyari and Kagira, 2000	Cattle	Kenya	University of Nairobi, Kabete campus (Kiambu district, Nairobi)	1984 to 1998	RMI	1413	13	0.9	0.92	0.54	1.57
125	A study on causes of cattle liver condemnation at an abattoir in Omdurman area Khartoum State Sudan	Kheder D. Mohamed A.	2021	Kheder and Mohamed, 2021	Cattle	Sudan	Abattoir in Omdurman (Khartoum State)	January 2009 to December 2011	Liver inspection	234175	25	0.01	0.01	0.01	0.02
193	Epidemiological study on bovine hydatidosis in North Kordofan state Sudan	Ismail, N. B. O.	2016	Ismail et al., 2016	Cattle	Sudan	Elobied abattoir (North Kordofan state)	March to May 2012	DCI	244	6	2.5	2.46	1.13	5.26
111	A molecular survey on cystic echinococcosis in Sinnar area blue Nile state (Sudan)	Ibrahim K. Thomas R. Peter K. Omer R.A.	2011	Ibrahim et al., 2011	Cattle	Sudan	Singa and Eldamazee governmental slaughterhouses (Sinnar area in Blue Nile state)	April 2009 to March 2012	DCI	2310	62	2.7	2.68	2.1	3.43
110	A molecular survey of cystic echinococcosis in Sudan	Omer R.A. Dinkel A. Romig T. Mackenstedt U. Elnahas A.A. Aradaib I.E. Ahmed M.E. Elmalik K.H. Adam A.	2010	Omer et al., 2010	Cattle	Sudan	Slaughterhouses in Khartoum, Tamboul and Wad Medani in central Sudan, Nyala in Darfur State (western Sudan), Juba and Malakal in southern Sudan	May 2001 to July 2004	DCI	4893	299	6.1	6.11	5.47	6.82
179	Cystic echinococcosis of livestock and humans in central Sudan	Elmahdi I.E. Ali Q.M. Magzoub M.M.A. Ibrahim A.M. Saad M.B. Romig T.	2004	Elmahdi et al., 2004	Cattle	Sudan	Omdurman, Tamboul and Wad Madani abattoirs (central Sudan)	between 1998 and 2002	DCI	2368	71	3	3	2.38	3.76
129	A survey of the causes of cattle organs and/or carcass condemnation financial losses and magnitude of foetal wastage at an abattoir in Dodoma Tanzania	Tembo W. Nonga H.E.	2015	Tembo and Nonga, 2015	Cattle	Tanzania	Abattoir in Dodoma municipality	2010 to 2012	RMI	85980	2630	3.1	3.06	2.95	3.18
129	A survey of the causes of cattle organs and/or carcass condemnation financial losses and magnitude of foetal wastage at an abattoir in Dodoma Tanzania	Tembo W. Nonga H.E.	2015	Tembo and Nonga, 2015	Cattle	Tanzania	Abattoir in Dodoma municipality	2013	DCI	2438	66	2.7	2.71	2.13	3.43
130	A survey of zoonotic diseases in trade cattle slaughtered at Tanga city abattoir: A cause of public health concern	Swai E.S. Schoonman L.	2012	Swai and Schoonman, 2012	Cattle	Tanzania	Tanga city abattoir	January 2002 and March 2004	DCI	12444	194	1.56	1.56	1.36	1.79
416	Sanitary practices and occurrence of zoonotic conditions in cattle at slaughter in Morogoro Municipality Tanzania: Implications for public health	Komba E.V.G. Komba E.V. Mkupasi E.M. Mbyuzi A.O. Mshamu S. Luwumba D. Busagwe Z. Mzula A.	2012	Komba et al., 2012	Cattle	Tanzania	Morogoro Municipality abattoir (Morogoro Region)	February 2010 to January 2011	DCI	30713	799	2.6	2.6	2.43	2.79
420	Slaughter stock abattoir survey of carcasses and organ/offal condemnations in Arusha region northern Tanzania	Mellau B.L. Nonga H.E. Karimuribo E.D.	2011	Mellau et al., 2011	Cattle	Tanzania	Arusha municipal abattoir	2005 to 2007	RMI	115186	8017	7	6.96	6.81	7.11
122	A slaughterhouse survey of liver lesions in slaughtered cattle sheep and goats at Arusha Tanzania	Mellau, L. S. B.	2010	Mellau et al., 2010	Cattle	Tanzania	Arusha municipal abattoir	2005 to 2007	Liver inspection	115186	3705	3.2	3.22	3.12	3.32
123	A slaughterhouse survey of lung lesions in slaughtered stocks at Arusha Tanzania	Mellau L.S.B. Nonga H.E. Karimuribo E.D.	2010	Mellau et al., 2010	Cattle	Tanzania	Arusha municipal abattoir	January 2005 to December 2007	Lung inspection	115186	3384	2.9	2.94	2.84	3.04
119	A retrospective survey of hydatidosis in livestock in Arusha Tanzania based on abattoir data during 2005-2007	Nonga H.E. Karimuribo E.D.	2009	Nonga and Karimuribo, 2009	Cattle	Tanzania	Arusha municipality abattoir	2005 to 2007	RMI	115186	4861	4.2	4.22	4.11	4.34
257	Hydatidosis of slaughtered animals in Ngorongoro district of Arusha region Tanzania	Ernest E. Nonga H.E. Kassuku A.A. Kazwala R.R.	2009	Ernest et al., 2009	Cattle	Tanzania	Loliondo, Endulen, Nainokanoka and Makao slaughter slabs in Ngorongoro district (Arusha region, Northern Tanzania)	January 1998 and October 2001	RMI	2677	1132	42.3	42.29	40.43	44.17
257	Hydatidosis of slaughtered animals in Ngorongoro district of Arusha region Tanzania	Ernest E. Nonga H.E. Kassuku A.A. Kazwala R.R.	2009	Ernest et al., 2009	Cattle	Tanzania	Loliondo, Endulen, Nainokanoka, Makao and Olbalbal slaughter slabs; and Home slaughters in Ngorongoro district (Arusha region, Northern Tanzania)	NA	DCI	357	174	48.7	48.74	43.6	53.91
G3	Carcass quality and causes of carcass condemnation of cattle slaughtered in Kampala city abattoirs	Jemba, Hood Akram	2021	Jemba, 2021	Cattle	Uganda	Kampala city abattoirs (Kalerwe, KCCA and 33 Wankulukuku)		Liver & Lung inspection	204	21	4.9	10.29	6.83	15.22
PT4	Cystic echinococcosis in cattle slaughtered at a slaughterhouse in Gessa, southern Ethiopia	Mathewos M, Dawa D, Yirgalem M, Denano T, Fesseha H.	2022	Mathewos et al., 2022	Cattle	Ethiopia	Gessa municipality abattoir	October 2020 to August 2021	DCI	384	69	17.9	17.97	14.45	22.12
PT5	Cystic echinococcosis, a food-borne zoonotic neglected tropical disease in slaughtered cattle at Jimma Town municipal abattoir, Southwest Ethiopia	Dana D, Suleman S, Workneh N, Massa D, Levecke B, Kifleyohannes T, Anisuzamman, Mekonnen Z.	2021	Dana et al., 2021	Cattle	Ethiopia	Jimma Town municipal abattoir	December, 2014 to February, 2015	DCI	389	206	52.9	52.96	47.99	57.86
PT7	Laboratory analysis as support to slaughterhouse inspection in Songea cattle abattoir (Tanzania): A public health perspective	Dini F.M. Poglayen G. Benazzi C. Gentile A. Morandi B. Mwinuka N.T. Mbata A.L. Galuppi R.	2022	Dini et al., 2022	Cattle	Tanzania	Msamala cattle slaughterhouse of the Songea Municipal district	August to September 2019	DCI	614	34	5.5	5.54	3.99	7.64
PT11	Prevalence and economic connotation of bovine and caprine hydatidosis at Abergele International Export Slaughterhouse, Mekele, Tigray region.	Abebayehu Tadesse	2022	Tadesse and Negash, 2022	Cattle	Ethiopia	Abergelle international export slaughterhouse	November 2017 to April 2018	DCI	520	86	16.54	16.54	13.59	19.97
PTSN1	Prevalence and Economic Loss due to Hydatidosis in Slaughtered Animals in Juba South Sudan	Erneo B. Ochi	2021	et al., 2021	Cattle	South Sudan	Gumbo slaughter place	November 2014 to January 2015	DCI	1141	45	3.94	3.94	2.96	5.24
PT12	Cystic echinococcosis in northern Tanzania: a pilot study in Maasai livestock-keeping communities	Tamarozzi et al.	2022	Tamarozzi et al., 2022	Cattle	Tanzania	abattoirs in Ngorongoro and Longido Districts	October and December 2020	DCI	218	82	37.6	37.61	31.45	44.21
184	Cysts and parasites in an abattoir in Northwest Ethiopia; an urgent call for action on one health	Getahun D. Van Henten S. Abera A. Senkoro M. Owiti P. Lombamo F. Girma B. Ashenefe B. Deressa A. Diro E.	2020	Getahun et al., 2020	Goat	Ethiopia	Gondar Elfora export Abattoir (Amhara region)	September 2005 to September 2020	RMI	941	267	28	28.37	25.59	31.34
GS6	Prevalence of Cystic Echinococcosis in Various Food Animals Slaughtered at Selected Abattoirs in Ethiopia	Pal M. Zenebe N. Woldemariam T. Woldemariam G.	2020	Pal et al., 2020	Goat	Ethiopia	Elfora Export Abattoir (Oromia region)	November 2014 to April 2016	DCI	100	10	10	10	5.52	17.44
211	Genetic characterization of Echinococcus species in eastern Ethiopia	Terefe Y. Addy F. Alemu S. Mackenstedt U. Romig T. Wassermann M.	2019	Terefe et al., 2019	Goat	Ethiopia	Municipal abattoirs in Harar and Dire Dawa towns and the slaughterhouse at the Haramaya University (Eastern Ethiopia)	February 2015 and September 2019	DCI	95	0	0	0	0	3.89
181	Cystic echinococcosis: prevalence and economic significance in small ruminants slaughtered at Elfora Export Abattoir Bishoftu Ethiopia	Tatek Teshome	2017	Teshome et al., 2017	Goat	Ethiopia	Bishoftu Elfora Export Abattoir	November 2015 to April 2017	DCI	450	16	3.6	3.56	2.2	5.7
169	Cystic echinococcosis amongst small ruminants and humans in central ethiopia	Assefa H. Mulate B. Nazir S. Alemayehu A.	2015	Assefa et al., 2015	Goat	Ethiopia	Addis Ababa Abattoir Enterprise	October 2011 and March 2013	DCI	250	17	6.8	6.8	4.29	10.62
289	Major metacestodes in small ruminants slaughtered at Dessie municipal abattoir Eastern Ethiopia: prevalence cyst viability organ distribution and economic implications	Gessese A.T. Mulate B. Nazir S. Asmare A.	2015	Gessese et al., 2015	Goat	Ethiopia	Dessie municipal abattoir (Amhara region)	November 2011 and March 2013	DCI	420	8	1.9	1.9	0.97	3.71
158	Causes of liver and lung condemnation in apparently healthy slaughtered sheep and goats at Luna Abattoir Modjo Ethiopia	Mesfin Gezu	2014	Gezu and Addis, 2014	Goat	Ethiopia	Luna export abattoir (Oromia region)	November 2013 to March 2014	Liver & Lung inspection	501	24	4.8	4.79	3.24	7.03
164	Comparative prevalence of hydatidosis in slaughtered domestic ruminants at four abattoirs of central Oromia Ethiopia	Bulto Giro	2014	Bulto Giro, 2014	Goat	Ethiopia	Akaki, Ambo, Assela and Bishoftu abattoirs (Oromia region)	October 2010 to May 2014	DCI	20059	26	0.13	0.13	0.09	0.19
396	Prevalence organ distribution risk factors and financial losses of hydatid cysts in sheep and goats slaughtered in restaurants in Jimma south western Oromia	Kumsa B. Mohammedzein A.	2014	Kumsa and Mohammedzein, 2014	Goat	Ethiopia	Restaurants in Jimma Town (Oromia region)		DCI	302	75	24.8	24.83	20.3	30
301	Prevalence and economic importance of liver parasites: Hydatid Cyst Fasciola species and Cysticercus tenuicolis in sheep and goats slaughtered at Addis Ababa abattoir enterprise in Ethiopia	Yehualashet Bayu	2013	Bayu et al., 2013	Goat	Ethiopia	Addis Ababa abattoir enterprise	December 2011 to April 2013	Liver inspection	576	8	1.4	1.39	0.71	2.72
294	Occurrence and fertility rates of hydatid cysts in sheep and goats slaughtered at Modjo Luna Export Slaughter House Ethiopia	Daniel Getachew	2012	Daniel Getachew et al., 2012	Goat	Ethiopia	Modjo Luna Export Slaughter House (Oromia region)	December 2009 to February 2011	DCI	440	27	6.13	6.14	4.25	8.78
315	Prevalence of hydatidosis in small ruminants and its economic significance in Modjo Modern Export Abattoir Ethiopia	Abiyot, J.	2011	Abiyot et al., 2011	Goat	Ethiopia	Modjo Luna Export Slaughter House (Oromia region)		DCI	767	69	8.99	9	7.17	11.23
315	Prevalence of hydatidosis in small ruminants and its economic significance in Modjo Modern Export Abattoir Ethiopia	Abiyot, J.	2011	Abiyot et al., 2011	Goat	Ethiopia	Modjo Luna Export Slaughter House (Oromia region)		RMI	1083575	119113	10.99	10.99	10.93	11.05
464	The status of cystic echinococcosis (Hydatid osis) in Small ruminants slaughtered at Addis Ababa municipal abattoir	Marshet E. Asamre K. Bekele J. Anteneh T. Abera M. Aragaw K. Abebe R.	2011	Marshet et al., 2011	Goat	Ethiopia	Addis Ababa municipality abattoir	November 2008 to April 2010	DCI	389	12	3.1	3.08	1.77	5.31
255	Hydatidosis of sheep and goats slaughtered at Addis Ababa Abattoir: Prevalence and risk factors	Erbeto K. Zewde G. Kumsa B.	2010	Erbeto et al., 2010	Goat	Ethiopia	Addis Ababa Abattoir	October 2007 and May 2009	DCI	639	102	16	15.96	13.33	19
260	Hydatidosis: Prevalence and its economic importance in ruminants slaughtered at Adama municipal abattoir Central Oromia Ethiopia	Getaw A. Beyene D. Ayana D. Megersa B. Abunna F.	2010	Getaw et al., 2010	Goat	Ethiopia	Adama Municipal Abattoir (Oromia region)		DCI	208	14	6.7	6.73	4.05	10.98
156	Causes of abattoir condemnation in apparently healthy slaughtered sheep and goats at HELMEX abattoir Debre Zeit Ethiopia	Jibat T. Ejeta G. Asfaw Y. Wudie A.	2008	Jibat et al., 2008	Goat	Ethiopia	HELMEX (Hashim Nurs' Ethiopian Livestock and Meat Export) abattoir at Bishoftu (Oromia region)	December 2005 to June 2007	DCI	1536	68	4.43	4.43	3.51	5.57
304	Prevalence and seasonal incidence of larval and adult cestode infections of sheep and goats in eastern Ethiopia	Sissay M.M. Uggla A. Waller P.J.	2008	Sissay et al., 2008	Goat	Ethiopia	Haramaya, Harar, Dire Dawa, and Jijiga abattoirs (Eastern Ethiopia)		DCI	632	412	65.2	65.19	61.39	68.8
384	Prevalence and genotyping of Echinococcus granulosus sensu lato from livestock in north-eastern Kenya	Omondi H.A. Gitau G. Gathura P. Mulinge E. Zeyhle E. Kimeli P. Bett B.	2020	Omondi et al., 2020	Goat	Kenya	Main abattoirs per county in Isiolo, Garissa and Wajir counties (north-eastern Kenya)	October and November 2018	DCI	687	68	9.9	9.9	7.88	12.36
385	Prevalence and Genotyping of Echinococcus Species from Livestock in Kajiado County Kenya	Nungari L. Mbae C. Gikunju J. Mulinge E. Kaburu T. Zeyhle E. Magambo J.	2019	Nungari et al., 2019	Goat	Kenya	Kiserian and Keekonyokie abattoirs located in Kajiado West Subcounty (Maasailand)	December 2016 to February 2019	DCI	473	72	15.2	15.22	12.27	18.74
387	Prevalence and monetary loss due to cystic Echinococcosis in slaughter house livestock: A case study of Migori County Kenya	Kere O.J. Joseph E. Jessika B.L. Maina K.J.	2019	Kere et al., 2019	Goat	Kenya	Migori County, Southwestern Kenya		RMI	15630	320	2	2.05	1.84	2.28
390	Prevalence of cystic echinococcosis in livestock slaughtered in selected abattoirs of Laikipia West Sub-County Kenya	Gachengo, M. I.	2017	Gachengo et al., 2017	Goat	Kenya	Ngare Narok meat Industries, Gatundia/Muhotetu and Nyahururu abattoirs (Laikipia County)	October and December, 2017	DCI	478	11	2.3	2.3	1.29	4.07
G1	The burden of Cystic Echinococcosis in selected regions in Kenya	The burden of Cystic Echinococcosis in selected regions in Kenya	2015	Odero, 2015	Goat	Kenya	Kisumu East and West districts, and Isiolo district annual meat inspection reports	2005 to 2010	Liver & Lung inspection	56719	916	1.6	1.61	1.51	1.72
190	Echinococcus spp in central Kenya: a different story	Mbaya H. Magambo J. Njenga S. Zeyhle E. Mbae C. Mulinge E. Wassermann M. Kern P. Romig T.	2014	Mbaya et al., 2014	Goat	Kenya	Abattoirs in Meru and Isiolo areas (central to northeastern Kenya)	March to June 2015	DCI	2955	11	0.37	0.37	0.21	0.67
382	Prevalence and diversity of cystic echinococcosis in livestock in Maasailand Kenya	Addy F. Alakonya A. Wamae N. Magambo J. Mbae C. Mulinge E. Zeyhle E. Wassermann M. Kern P. Romig T.	2012	Addy et al., 2012	Goat	Kenya	Three abattoirs located in Kitengela town, and Suswa (Maasailand)	October, 2015	DCI	194	21	10.8	10.82	7.19	15.98
458	The potential role played by various livestock intermediate hosts in the transmission of hydatidosis in Kenya	Ndirangu, P. N.	2004	Ndirangu et al., 2004	Goat	Kenya	Dagoretti abattoir (Nairobi)	NA	DCI	100	8	8	8	4.11	15
459	The prevalence of hydatidosis in slaughtered livestock in Kenya	Ndirangu, P. N.	2004	Ndirangu et al., 2004	Goat	Kenya	Meat inspection records available at Kenya Veterinary departement, Kabete	1992 to 1998	RMI	2000000	600000	30	30	29.94	30.06
124	A study of cystic echinococcosis in slaughter animals in three selected areas of northern Turkana Kenya	Njoroge E.M. Mbithi P.M.F. Gathuma J.M. Wachira T.M. Gathura P.B. Magambo J.K. Zeyhle E.	2002	Njoroge et al., 2002	Goat	Kenya	Slaughterhouses from Lokichogio, Kakumaa and Central divisions (Turkana district)	1998 and 2000	DCI	5752	259	4.5	4.5	4	5.07
142	Application of ultrasonography in prevalence studies of hydatid cysts in goats in North-western Turkana Kenya and Toposaland Southern Sudan	Njoroge E.M. Mbithi P.M.F. Gathuma J.M. Wachira T.M. Magambo J.K. Zeyhle E.	2000	Njoroge et al., 2000	Goat	Kenya	Field survey from north-western Turkana (villages of Lopiding, Aposta, Lokichoggio and Nanam)		Ultrasound	606	11	1.82	1.82	1.02	3.22
110	A molecular survey of cystic echinococcosis in Sudan	Omer R.A. Dinkel A. Romig T. Mackenstedt U. Elnahas A.A. Aradaib I.E. Ahmed M.E. Elmalik K.H. Adam A.	2010	Omer et al., 2010	Goat	Sudan	Slaughterhouses in Khartoum, Tamboul and Wad Medani in central Sudan, Nyala in Darfur State (western Sudan), Juba and Malakal in southern Sudan	May 2001 to July 2006	DCI	5565	106	1.9	1.9	1.58	2.3
142	Application of ultrasonography in prevalence studies of hydatid cysts in goats in North-western Turkana Kenya and Toposaland Southern Sudan	Njoroge E.M. Mbithi P.M.F. Gathuma J.M. Wachira T.M. Magambo J.K. Zeyhle E.	2000	Njoroge et al., 2000	Goat	Sudan	Field survey from Toposaland (Southern Sudan)		Ultrasound	784	34	4.34	4.34	3.12	6
391	Prevalence of echinococcosis and Taenia hydatigena cysticercosis in slaughtered small ruminants at the livestock-wildlife interface areas of Ngorongoro Tanzania	Miran M.B. Kasuku A.A. Swai E.S.	2017	Miran et al., 2017	Goat	Tanzania	slaughter slabs located in Waso, Malambo and Endulen villages (located in livestock-wildlife interface) in Ngorongoro district of Arusha region, northern Tanzania	January 2013 to April 2014	DCI	90	20	22.2	22.22	14.87	31.85
420	Slaughter stock abattoir survey of carcasses and organ/offal condemnations in Arusha region northern Tanzania	Mellau B.L. Nonga H.E. Karimuribo E.D.	2011	Mellau et al., 2011	Goat	Tanzania	Arusha municipal abattoir	2007 to 2007	RMI	37850	2237	5.9	5.91	5.68	6.15
122	A slaughterhouse survey of liver lesions in slaughtered cattle sheep and goats at Arusha Tanzania	Mellau, L. S. B.	2010	Mellau et al., 2010	Goat	Tanzania	Arusha municipal abattoir	2007 to 2007	Liver inspection	37850	1538	4.1	4.06	3.87	4.27
123	A slaughterhouse survey of lung lesions in slaughtered stocks at Arusha Tanzania	Mellau L.S.B. Nonga H.E. Karimuribo E.D.	2010	Mellau et al., 2010	Goat	Tanzania	Arusha municipal abattoir	January 2005 to December 2009	Lung inspection	37850	549	1.5	1.45	1.33	1.58
257	Hydatidosis of slaughtered animals in Ngorongoro district of Arusha region Tanzania	Ernest E. Nonga H.E. Kassuku A.A. Kazwala R.R.	2009	Ernest et al., 2009	Goat	Tanzania	Loliondo, Endulen, Nainokanoka and Makao slaughter slabs in Ngorongoro district (Arusha region, Northern Tanzania)	January 1998 and October 2002	RMI	3047	1466	48.1	48.11	46.34	49.89
257	Hydatidosis of slaughtered animals in Ngorongoro district of Arusha region Tanzania	Ernest E. Nonga H.E. Kassuku A.A. Kazwala R.R.	2009	Ernest et al., 2009	Goat	Tanzania	Loliondo, Endulen, Nainokanoka, Makao and Olbalbal slaughter slabs; and Home slaughters in Ngorongoro district (Arusha region, Northern Tanzania)	NA	DCI	619	255	34.7	41.2	37.38	45.12
GS12	Prevalence of hydatid cysts in goats and sheep slaughtered in Soroti Municipal Abattoir, Eastern Uganda	Nyero D. Zirintunda G. Omadang L. and Ekou1 J.	2015	Nyero et al., 2015	Goat	Uganda	Soroti Municipal Abattoir (Teso sub-region, Eastern Uganda)	March to April 2014	DCI	294	98	33.33	33.33	28.19	38.91
PT11	Prevalence and economic connotation of bovine and caprine hydatidosis at Abergele International Export Slaughterhouse, Mekele, Tigray region.	Abebayehu Tadesse	2022	Tadesse and Negash, 2022	Goat	Ethiopia	Abergelle international export slaughterhouse	November 2017 to April 2019	DCI	420	18	4.29	4.29	2.73	6.67
PTGS1	Prevalence and Financial Losses of Cystic Echinococcosis in Slaughtered Goats at Gumbo Slab in Juba County, South Sudan	Kundu L. S. Nigo	2022	Nigo et al., 2022	Goat	South Sudan	Gumbo slaughter slab in Juba	October to December 2015	DCI	1126	281	24.9	24.96	22.52	27.57
PTSN1	Prevalence and Economic Loss due to Hydatidosis in Slaughtered Animals in Juba South Sudan	Erneo B. Ochi	2021	Ochi et al., 2021	Goat	South Sudan	Gumbo slaughter place	November 2014 to January 2017	DCI	2703	74	2.74	2.74	2.19	3.42
381	Prevalence and associated risk factors of cysticechinococcosis in pigs slaughtered at Addis Ababa abattoir enterprise	Ayele A. Gezaw E. Birhan M.	2019	Ayele et al., 2019	Pig	Ethiopia	Addis Ababa abattoir enterprise	January 2018 to April 2018	DCI	251	25	9.96	9.96	6.84	14.29
G1	The burden of Cystic Echinococcosis in selected regions in Kenya	The burden of Cystic Echinococcosis in selected regions in Kenya	2015	Odero, 2015	Pig	Kenya	Kisumu East and West districts	NA	Liver & Lung inspection	2199	1	0.05	0.05	0.01	0.26
458	The potential role played by various livestock intermediate hosts in the transmission of hydatidosis in Kenya	Ndirangu, P. N.	2004	Ndirangu et al., 2004	Pig	Kenya	Ndumbu-ini abattoir (Nairobi)	NA	DCI	100	5	5	5	2.15	11.18
459	The prevalence of hydatidosis in slaughtered livestock in Kenya	Ndirangu, P. N.	2004	Ndirangu et al., 2004	Pig	Kenya	Meat inspection records available at Kenya Veterinary departement, Kabete (Records from 33 districts)	1993 to 1998	RMI	691051	16585	2.4	2.4	2.36	2.44
131	A survey on the parasites of the domestic pig and their prevalences over a ten year period in Kenya	Langat K.C. Njeruh F.M. Gathura P.B. And Kyule M.N.	2002	Langat et al., 2002	Pig	Kenya	Abattoir	1988 to 1997	RMI	642295	4733	0.74	0.74	0.72	0.76
393	Prevalence of extra-intestinal porcine helminth infections and assessment of sanitary conditions of pig slaughter slabs in Dar es Salaam city Tanzania	Mkupasi E.M. Ngowi H.A. Nonga H.E.	2011	Mkupasi et al., 2011	Pig	Tanzania	24 slaughter slabs found in Kinondoni, Ilala and Temeke	November 2007 to January 2008	DCI	731	3	0.4	0.41	0.14	1.2
121	A slaughter slab survey for extra-intestinal porcine helminth infections in northern Tanzania	Ngowi H.A. Kassuku A.A. Maeda G.E.M. Boa M.E. Willingham A.L.	2004	Ngowi et al., 2004	Pig	Tanzania	Sanawari, Mbulu and Kiboroloni Slaughterhouses in Arusha and Kilimanjaro regions (Northern highlands of Tanzania)	December 1997 to March 1998	DCI	70	3	4.3	4.29	1.47	11.86
184	Cysts and parasites in an abattoir in Northwest Ethiopia; an urgent call for action on one health	Getahun D. Van Henten S. Abera A. Senkoro M. Owiti P. Lombamo F. Girma B. Ashenefe B. Deressa A. Diro E.	2020	Getahun et al., 2020	Sheep	Ethiopia	Gondar Elfora export Abattoir (Amhara region)	September 2005 to September 2019	RMI	5890	476	8	8.08	7.41	8.81
GS6	Prevalence of Cystic Echinococcosis in Various Food Animals Slaughtered at Selected Abattoirs in Ethiopia	Pal M. Zenebe N. Woldemariam T. Woldemariam G.	2020	Pal et al., 2020	Sheep	Ethiopia	Elfora Export Abattoir	November 2014 to April 2017	DCI	100	7	7	7	3.43	13.75
211	Genetic characterization of Echinococcus species in eastern Ethiopia	Terefe Y. Addy F. Alemu S. Mackenstedt U. Romig T. Wassermann M.	2019	Terefe et al., 2019	Sheep	Ethiopia	Municipal abattoirs in Harar and Dire Dawa towns and the slaughterhouse at the Haramaya University (Eastern Ethiopia)	February 2015 and September 2018	DCI	95	1	1.1	1.05	0.19	5.72
SN5	Prevalence and characterization of hydatidosis in animals slaughtered at Addis Ababa abattoir, Ethiopia	Fikire Z. Tolosa T. Nigussie Z. Macias C. and Kebede N.	2019	Fikire et al., 2019	Sheep	Ethiopia	Addis Ababa abattoir	June 2007 to July 2009	DCI	542	73	13.47	13.47	10.85	16.6
181	Cystic echinococcosis: prevalence and economic significance in small ruminants slaughtered at Elfora Export Abattoir Bishoftu Ethiopia	Tatek Teshome	2017	Teshome et al., 2017	Sheep	Ethiopia	Bishoftu Elfora Export Abattoir (Oromia region)	November 2015 to April 2016	DCI	400	57	14.3	14.25	11.16	18.02
169	Cystic echinococcosis amongst small ruminants and humans in central ethiopia	Assefa H. Mulate B. Nazir S. Alemayehu A.	2015	Assefa et al., 2015	Sheep	Ethiopia	Addis Ababa Abattoir Enterprise	October 2011 and March 2012	DCI	262	21	8.02	8.02	5.3	11.94
289	Major metacestodes in small ruminants slaughtered at Dessie municipal abattoir Eastern Ethiopia: prevalence cyst viability organ distribution and economic implications	Gessese A.T. Mulate B. Nazir S. Asmare A.	2015	Gessese et al., 2015	Sheep	Ethiopia	Dessie municipal abattoir (Amhara region)	November 2011 and March 2012	DCI	510	46	9	9.02	6.83	11.82
158	Causes of liver and lung condemnation in apparently healthy slaughtered sheep and goats at Luna Abattoir Modjo Ethiopia	Mesfin Gezu	2014	Gezu and Addis, 2014	Sheep	Ethiopia	Luna export abattoir (Oromia region)	November 2013 to March 2015	Liver & Lung inspection	319	27	8.5	8.46	5.88	12.03
164	Comparative prevalence of hydatidosis in slaughtered domestic ruminants at four abattoirs of central Oromia Ethiopia	Bulto Giro	2014	Bulto Giro, 2014	Sheep	Ethiopia	Akaki, Ambo, Assela and Bishoftu abattoirs	October 2010 to May 2015	DCI	6680	611	9.15	9.15	8.48	9.86
396	Prevalence organ distribution risk factors and financial losses of hydatid cysts in sheep and goats slaughtered in restaurants in Jimma south western Oromia	Kumsa B. Mohammedzein A.	2014	Kumsa and Mohammedzein, 2014	Sheep	Ethiopia	Restaurants in Jimma Town	November 2010 to April 2011	DCI	502	149	29.7	29.68	25.85	33.82
SN6	Prevalence, Financial Loss and Public Health Significance of Ovine Hydatidosis in Adama Municipal Abattoir, Ethiopia	Birhanu T.	2014	Birhanu, 2014	Sheep	Ethiopia	Adama Municipal Abattoir	December 2013 to April 2014	DCI	384	231	60.2	60.16	55.18	64.93
254	Hydatidosis of cattle and sheep its economic importance and Echinococcus granulosus among stray dogs in South Wollo Ethiopia	Hailu Degefu	2013	Degefu and Damet, 2013	Sheep	Ethiopia	NA	NA	DCI	197	15	7.61	7.61	4.67	12.18
301	Prevalence and economic importance of liver parasites: Hydatid Cyst Fasciola species and Cysticercus tenuicolis in sheep and goats slaughtered at Addis Ababa abattoir enterprise in Ethiopia	Yehualashet Bayu	2013	Bayu et al., 2013	Sheep	Ethiopia	Addis Ababa abattoir enterprise	December 2011 to April 2012	Liver inspection	576	23	4	3.99	2.68	5.92
101	1st International Congress on Pathogens at the Human-Animal Interface (ICOPHAI): Impact limitations and needs in developing countries September 15-17 2011 Addis Ababa Ethiopia Abstract Book	ICOPHAI	2012	ICOPHAI, 2012	Sheep	Ethiopia	Addis Ababa abattoir	June 2007 to July 201	DCI	542	73	13.5	13.47	10.85	16.6
294	Occurrence and fertility rates of hydatid cysts in sheep and goats slaughtered at Modjo Luna Export Slaughter House Ethiopia	Daniel Getachew	2012	Daniel Getachew et al., 2012	Sheep	Ethiopia	Modjo Luna Export (Oromia region) Slaughter House	December 2009 to February 2010	DCI	325	25	7.7	7.69	5.26	11.11
303	Prevalence and public health significance of ovine hydatidosis in Bahir Dar Town Ethiopia	Timketa Belina	2012	Belina et al., 2012	Sheep	Ethiopia	Bahir Dar municipal abattoir and Azewa hotel	October 2010 to April 2011	DCI	400	60	15	15	11.83	18.83
316	Prevalence of hydatidosis of sheep slaughtered at Abergelle export Abattoir Mekelle Northern Ethiopia	Desta Y. Tefera M. Bekele M.	2012	Desta et al., 2012	Sheep	Ethiopia	Abergelle Export Abattoir in Mekelle (Tigray region)	November, 2010 up to March, 2011	DCI	1152	134	11.6	11.63	9.91	13.61
315	Prevalence of hydatidosis in small ruminants and its economic significance in Modjo Modern Export Abattoir Ethiopia	Abiyot, J.	2011	Abiyot et al., 2011	Sheep	Ethiopia	Modjo Luna Export (Oromia region) Slaughter House	November 2009 to April 2010	DCI	348	28	8.05	8.05	5.63	11.38
315	Prevalence of hydatidosis in small ruminants and its economic significance in Modjo Modern Export Abattoir Ethiopia	Abiyot, J.	2011	Abiyot et al., 2011	Sheep	Ethiopia	Modjo Luna Export Slaughter House	2005 to 2009	RMI	457776	24886	5.4	5.44	5.37	5.5
464	The status of cystic echinococcosis (Hydatid osis) in Small ruminants slaughtered at Addis Ababa municipal abattoir	Marshet E. Asamre K. Bekele J. Anteneh T. Abera M. Aragaw K. Abebe R.	2011	Marshet et al., 2011	Sheep	Ethiopia	Addis Ababa municipality abattoir	November 2008 to April 2009	DCI	611	85	13.9	13.91	11.39	16.88
255	Hydatidosis of sheep and goats slaughtered at Addis Ababa Abattoir: Prevalence and risk factors	Erbeto K. Zewde G. Kumsa B.	2010	Erbeto et al., 2010	Sheep	Ethiopia	Addis Ababa Abattoir	October 2007 and May 2008	DCI	1053	206	19.9	19.56	17.28	22.07
260	Hydatidosis: Prevalence and its economic importance in ruminants slaughtered at Adama municipal abattoir Central Oromia Ethiopia	Getaw A. Beyene D. Ayana D. Megersa B. Abunna F.	2010	Getaw et al., 2010	Sheep	Ethiopia	Adama Municipal Abattoir (Oromia region)		DCI	92	27	29.3	29.35	21.02	39.33
256	Hydatidosis of slaughtered animals in Bahir Dar Abattoir Northwestern Ethiopia	Kebede N. Mitiku A. Tilahun G.	2009	Kebede et al., 2009	Sheep	Ethiopia	Bahir Dar Municipality Abattoir (Amhara region)	May 2005 to December 2007	DCI	340	36	10.6	10.59	7.75	14.31
156	Causes of abattoir condemnation in apparently healthy slaughtered sheep and goats at HELMEX abattoir Debre Zeit Ethiopia	Jibat T. Ejeta G. Asfaw Y. Wudie A.	2008	Jibat et al., 2008	Sheep	Ethiopia	HELMEX (Hashim Nurs' Ethiopian Livestock and Meat Export) abattoir at Bishoftu (Oromia region)	December 2005 to June 2006	DCI	1152	48	4.17	4.17	3.16	5.48
304	Prevalence and seasonal incidence of larval and adult cestode infections of sheep and goats in eastern Ethiopia	Sissay M.M. Uggla A. Waller P.J.	2008	Sissay et al., 2008	Sheep	Ethiopia	Haramaya, Harar, Dire Dawa, and Jijiga abattoirs (Eastern Ethiopia)	May 2003 to April 2005	DCI	655	444	67.8	67.79	64.11	71.25
384	Prevalence and genotyping of Echinococcus granulosus sensu lato from livestock in north-eastern Kenya	Omondi H.A. Gitau G. Gathura P. Mulinge E. Zeyhle E. Kimeli P. Bett B.	2020	Omondi et al., 2020	Sheep	Kenya	Main abattoirs per county in Isiolo, Garissa and Wajir counties (north-eastern Kenya)	October and November 2020	DCI	329	27	8.2	8.21	5.7	11.68
385	Prevalence and Genotyping of Echinococcus Species from Livestock in Kajiado County Kenya	Nungari L. Mbae C. Gikunju J. Mulinge E. Kaburu T. Zeyhle E. Magambo J.	2019	Nungari et al., 2019	Sheep	Kenya	Kiserian and Keekonyokie abattoirs located in Kajiado West Subcounty (Maasailand)	December 2016 to February 2021	DCI	625	93	14.9	14.88	12.3	17.88
387	Prevalence and monetary loss due to cystic Echinococcosis in slaughter house livestock: A case study of Migori County Kenya	Kere O.J. Joseph E. Jessika B.L. Maina K.J.	2019	Kere et al., 2019	Sheep	Kenya	Migori County, Southwestern Kenya		RMI	1594	2	0.1	0.13	0.03	0.46
390	Prevalence of cystic echinococcosis in livestock slaughtered in selected abattoirs of Laikipia West Sub-County Kenya	Gachengo, M. I.	2017	Gachengo et al., 2017	Sheep	Kenya	Ngare Narok meat Industries, Gatundia/Muhotetu and Nyahururu abattoirs (Laikipia County)	October and December, 2016	DCI	1396	21	1.5	1.5	0.99	2.29
G1	The burden of Cystic Echinococcosis in selected regions in Kenya	The burden of Cystic Echinococcosis in selected regions in Kenya	2015	Odero, 2015	Sheep	Kenya	Kisumu East and West districts, and Isiolo district annual meat inspection reports	2005 to 2010	Liver & Lung inspection	21440	837	3.9	3.9	3.65	4.17
190	Echinococcus spp in central Kenya: a different story	Mbaya H. Magambo J. Njenga S. Zeyhle E. Mbae C. Mulinge E. Wassermann M. Kern P. Romig T.	2014	Mbaya et al., 2014	Sheep	Kenya	Abattoirs in Meru and Isiolo areas (central to northeastern Kenya)	March to June 2016	DCI	65	3	4.62	4.62	1.58	12.71
382	Prevalence and diversity of cystic echinococcosis in livestock in Maasailand Kenya	Addy F. Alakonya A. Wamae N. Magambo J. Mbae C. Mulinge E. Zeyhle E. Wassermann M. Kern P. Romig T.	2012	Addy et al., 2012	Sheep	Kenya	Three abattoirs located in Kitengela town, and Suswa (Maasailand)	October, 2013	DCI	430	71	16.5	16.51	13.3	20.31
383	Prevalence and diversity of cystic echinococcosis in livestock in Maasailand Kenya	Addy F. Alakonya A. Wamae N. Magambo J. Mbae C. Mulinge E. Zeyhle E. Wassermann M. Kern P. Romig T.	2012	Addy et al., 2012	Sheep	Kenya	Likia slaughterhouse in Narok County (southern Kenya)	September to November 2016	DCI	900	144	16	16	13.75	18.54
458	The potential role played by various livestock intermediate hosts in the transmission of hydatidosis in Kenya	Ndirangu, P. N.	2004	Ndirangu et al., 2004	Sheep	Kenya	Dagoretti abattoir (Nairobi)	NA	DCI	100	7	7	7	3.43	13.75
459	The prevalence of hydatidosis in slaughtered livestock in Kenya	Ndirangu, P. N.	2004	Ndirangu et al., 2004	Sheep	Kenya	Meat inspection records available at Kenya Veterinary departement, Kabete (Records from 33 districts)	1991 to 1998	RMI	1482795	723604	48.8	48.8	48.72	48.88
124	A study of cystic echinococcosis in slaughter animals in three selected areas of northern Turkana Kenya	Njoroge E.M. Mbithi P.M.F. Gathuma J.M. Wachira T.M. Gathura P.B. Magambo J.K. Zeyhle E.	2002	Njoroge et al., 2002	Sheep	Kenya	Slaughterhouses from Lokichogio, Kakumaa and Central divisions (Turkana district)	1999 and 2000	DCI	588	21	3.6	3.57	2.35	5.4
2	A comparative study on the prevalence of some parasites in animals slaughtered at new Taif abattoir	Shalaby I.M. Banaja A.A. Jamoom M.B.	2011	Shalaby et al., 2011	Sheep	Somalia	Tarif Abattoir, Saudi Arabia	2004 to 2007	DCI	385	0	0	0	0	0.99
2	A comparative study on the prevalence of some parasites in animals slaughtered at new Taif abattoir	Shalaby I.M. Banaja A.A. Jamoom M.B.	2011	Shalaby et al., 2011	Sheep	Sudan	Tarif Abattoir, Saudi Arabia		DCI	87	5	5.7	5.75	2.48	12.76
111	A molecular survey on cystic echinococcosis in Sinnar area blue Nile state (Sudan)	Ibrahim K. Thomas R. Peter K. Omer R.A.	2011	Ibrahim et al., 2011	Sheep	Sudan	Singa and Eldamazee governmental slaughterhouses (Sinnar area in Blue Nile state)	April 2009 to March 2013	DCI	4378	26	0.6	0.59	0.41	0.87
110	A molecular survey of cystic echinococcosis in Sudan	Omer R.A. Dinkel A. Romig T. Mackenstedt U. Elnahas A.A. Aradaib I.E. Ahmed M.E. Elmalik K.H. Adam A.	2010	Omer et al., 2010	Sheep	Sudan	Slaughterhouses in Khartoum, Tamboul and Wad Medani in central Sudan, Nyala in Darfur State (western Sudan), Juba and Malakal in southern Sudan	May 2001 to July 2005	DCI	10422	1180	11.3	11.32	10.73	11.94
179	Cystic echinococcosis of livestock and humans in central Sudan	Elmahdi I.E. Ali Q.M. Magzoub M.M.A. Ibrahim A.M. Saad M.B. Romig T.	2004	Elmahdi et al., 2004	Sheep	Sudan	Omdurman, Tamboul and Wad Madani abattoirs (central Sudan)	between 1998 and 2001	DCI	5595	386	6.9	6.9	6.26	7.59
391	Prevalence of echinococcosis and Taenia hydatigena cysticercosis in slaughtered small ruminants at the livestock-wildlife interface areas of Ngorongoro Tanzania	Miran M.B. Kasuku A.A. Swai E.S.	2017	Miran et al., 2017	Sheep	Tanzania	slaughter slabs located in Waso, Malambo and Endulen villages (located in livestock-wildlife interface) in Ngorongoro district of Arusha region, northern Tanzania	January 2013 to April 2013	DCI	90	15	16.6	16.67	10.37	25.69
420	Slaughter stock abattoir survey of carcasses and organ/offal condemnations in Arusha region northern Tanzania	Mellau B.L. Nonga H.E. Karimuribo E.D.	2011	Mellau et al., 2011	Sheep	Tanzania	Arusha municipal abattoir	2006 to 2007	RMI	61551	3169	5.1	5.15	4.98	5.33
122	A slaughterhouse survey of liver lesions in slaughtered cattle sheep and goats at Arusha Tanzania	Mellau, L. S. B.	2010	Mellau et al., 2010	Sheep	Tanzania	Arusha municipal abattoir	2006 to 2007	Liver inspection	61551	2146	3.5	3.49	3.34	3.63
123	A slaughterhouse survey of lung lesions in slaughtered stocks at Arusha Tanzania	Mellau L.S.B. Nonga H.E. Karimuribo E.D.	2010	Mellau et al., 2010	Sheep	Tanzania	Arusha municipal abattoir	January 2005 to December 2008	Lung inspection	61551	915	1.5	1.49	1.39	1.59
257	Hydatidosis of slaughtered animals in Ngorongoro district of Arusha region Tanzania	Ernest E. Nonga H.E. Kassuku A.A. Kazwala R.R.	2009	Ernest et al., 2009	Sheep	Tanzania	Loliondo, Endulen, Nainokanoka and Makao slaughter slabs in Ngorongoro district (Arusha region, Northern Tanzania)	January 1998 and October 2003	RMI	607	58	9.6	9.56	7.46	12.15
257	Hydatidosis of slaughtered animals in Ngorongoro district of Arusha region Tanzania	Ernest E. Nonga H.E. Kassuku A.A. Kazwala R.R.	2009	Ernest et al., 2009	Sheep	Tanzania	Loliondo, Endulen, Nainokanoka, Makao and Olbalbal slaughter slabs; and Home slaughters	NA	DCI	105	67	63.8	63.81	54.28	72.36
GS12	Prevalence of hydatid cysts in goats and sheep slaughtered in Soroti Municipal Abattoir, Eastern Uganda	Nyero D. Zirintunda G. Omadang L. and Ekou1 J.	2015	Nyero et al., 2015	Sheep	Uganda	Soroti Municipal Abattoir (Teso sub-region, Eastern Uganda)	March to April 2015	DCI	160	68	42.5	42.5	35.1	50.25
PTSN1	Prevalence and Economic Loss due to Hydatidosis in Slaughtered Animals in Juba South Sudan	Erneo B. Ochi	2021	Ochi et al., 2021	Sheep	South Sudan	Gumbo slaughter place	November 2014 to January 2016	DCI	1145	80	6.99	6.99	5.65	8.61
PT12	Cystic echinococcosis in northern Tanzania: a pilot study in Maasai livestock-keeping communities	Tamarozzi et al.	2022	Tamarozzi et al., 2022	Sheep	Tanzania	abattoirs in Ngorongoro and Longido Districts	October and December 2022	DCI	212	22	10.4	10.38	6.95	15.21
252	Hydatidosis as a major cause of liver condemnation among parasitic diseases in goats and sheep in Keren slaughterhouse Anseba zone Eritrea	Ghebremariam M.K. Debesai M.G. Sanjay D. Basharat A.P.	2014	Ghebremariam et al., 2014	Sheep, Goat, Cattle	Eritrea	Keren slaughterhouse (Anseba region)	1999 to 2008	Liver inspection	155721	5344	3.4	3.43	3.34	3.52
SN9	Prevalence and Potential Risk Factors of Human Cystic Echinococcosis in Selected Districts of South Omo Zone, Ethiopia	Woldeyes D.	2019	Woldeyes, 2019	Sheep and Goat	Ethiopia	HELMEX plc in Debrezeit/Bishoftu (Oromia)	November 2014 and March 2015	DCI	4312	23	0.53	0.53	0.36	0.8
43	Electronic data collection to enhance disease surveillance at the slaughterhouse in a smallholder production system	Falzon, LC; Ogola, JG; Odinga, CO; Naboyshchikov, L; Fevre, EM; Berezowski, J	2021	Falzon et al., 2021	Sheep, Goat, Cattle	Kenya	Webuye and Kimilili slaughterhouses (Bungoma, Kakamega and TransNzoia Counties)	March 2017 to December 2019	RMI	16386	761	4.6	4.64	4.33	4.98
355	One Health in Action: Operational Aspects of an Integrated Surveillance System for Zoonoses in Western Kenya	Falzon L.C. Alumasa L. Amanya F. Kang'ethe E. Kariuki S. Momanyi K. Muinde P. Murungi M.K. Njoroge S.M. Ogendo A. Ogola J. Rushton J. Woolhouse M.E.J. Fèvre E.M.	2019	Falzon et al., 2019	Sheep, Goat, Cattle, Pig	Kenya	73 slaughterhouses/slabs from Busia, Bungoma, and Kakamega (western Kenya)	NA	RMI	1509	67	4.4	4.44	3.51	5.6
119	A retrospective survey of hydatidosis in livestock in Arusha Tanzania based on abattoir data during 2005-2007	Nonga H.E. Karimuribo E.D.	2009	Nonga and Karimuribo, 2009	Sheep and Goat	Tanzania	Arusha municipality abattoir	2006 to 2007	RMI	99401	5968	6	6	5.86	6.15
Table G. Population survey studies of cystic echinococcosis in each species of animal intermediate host

## Sheet: Table H
Ref ID	Author/s	Year	Host species	Country	Variable	Category (comparison)	No. of animals in RF+	No. of positive in RF+ group	No. of animals RF-	No. of positive in RF- group
309	Abebe, N.	2021	Camel	Ethiopia	Age	Adult, >5 Vs Young, ≤5 years	228	121	188	38
309	Abebe, N.	2021	Camel	Ethiopia	BCS	Poor/Medium Vs Good	276	224	140	35
309	Abebe, N.	2021	Camel	Ethiopia	Sex	Female Vs Male	154	74	262	85
253	Debela E. Abdulahi B. Megersa B. Kumsa B. Abunna F. Sheferaw D. Regassa A.	2015	Camel	Ethiopia	Sex	Female Vs Male	138	49	262	43
253	Debela E. Abdulahi B. Megersa B. Kumsa B. Abunna F. Sheferaw D. Regassa A.	2015	Camel	Ethiopia	Age	Adult, >5 Vs Young, ≤5 years	293	64	107	28
253	Debela E. Abdulahi B. Megersa B. Kumsa B. Abunna F. Sheferaw D. Regassa A.	2015	Camel	Ethiopia	BCS	Poor/Medium Vs Good	259	34	141	21
267	Gebremichael D. Feleke A. Terefe G. Lakew M.	2013	Camel	Ethiopia	Sex	Female Vs Male	277	38.28	144	38
267	Gebremichael D. Feleke A. Terefe G. Lakew M.	2013	Camel	Ethiopia	Age	Adult, >5 Vs Young, ≤5 years	331	131	90	13
267	Gebremichael D. Feleke A. Terefe G. Lakew M.	2013	Camel	Ethiopia	BCS	Poor/Medium Vs Good	333	129	88	15
266	Salih M. Degefu H. Yohannes M.	2011	Camel	Ethiopia	Sex	Female Vs Male	55	27	405	77
266	Salih M. Degefu H. Yohannes M.	2011	Camel	Ethiopia	Age	Adult, >5 Vs Young, ≤5 years	439	100	21	4
111	Ibrahim K. Thomas R. Peter K. Omer R.A.	2011	Camel	Sudan	Age	Adult, >5years vs Young, 2-5 years	16	8	85	22
PT11	Tadesse and Negash	2022	Cattle	Ethiopia	BCS	Poor/Medium Vs Good)	264	70	256	16
GS3	Y. Metages, A. Simegnew, S. Mesfin and M. Mesfin	2020	Cattle	Ethiopia	BCS	Poor/Medium Vs Good	305	105	79	12
GS11	Temesgen T.	2020	Cattle	Ethiopia	Age	Adult, >6 Vs Young, <5 years	284	47	71	19
167	Guduro G.G. Desta A.H.	2019	Cattle	Ethiopia	Age	Old, ≥10 Vs Adult, 7 to 9 years	146	107	245	101
173	Kumsa B.	2019	Cattle	Ethiopia	Age	Adulta, >6 Vs Young, ≤6 years	122	117	1087	137
306	Mekuria Mandefro	2019	Cattle	Ethiopia	Sex	Male Vs Female	335	190	65	20
306	Mekuria Mandefro	2019	Cattle	Ethiopia	Age	Old, >5 Vs Adult, ≤5 years	149	44	251	166
306	Mekuria Mandefro	2019	Cattle	Ethiopia	Breed	Local Vs Cross/exotic	319	190	81	20
306	Mekuria Mandefro	2019	Cattle	Ethiopia	BCS	Poor/Medium Vs Good	235	143	165	67
328	Beyene T. Hiko A.	2019	Cattle	Ethiopia	BCS	Poor/Medium Vs Good	182	67	202	60
GS8	Addis M.	2018	Cattle	Ethiopia	Sex	Female Vs Male	14	7	406	59
263	Teshale Bekelle	2017	Cattle	Ethiopia	Age	Old Vs Adult	266	19	133	1
263	Teshale Bekelle	2017	Cattle	Ethiopia	BCS	Poor/Medium Vs Good	296	16	103	4
263	Teshale Bekelle	2017	Cattle	Ethiopia	Breed	Local Vs Cross	334	20	65	0
259	Yacob Hailu Tolossa	2016	Cattle	Ethiopia	Age	Adult, >3 Vs Young, ≤3 years	267	146	117	49
318	Wubshet Nasr	2016	Cattle	Ethiopia	Origin	Highland Vs Lowland	120	66	280	68
GS4	Kinfe Kibebew, Ahmed Bedaso, Adanech Kuma	2016	Cattle	Ethiopia	Age	Adult, >5 Vs Young, ≤5 years	337	158	47	12
GS5	Tadesse, M., Tesfaye, S. & Admasu, P.	2016	Cattle	Ethiopia	Age	Adult, >5 Vs Young, ≤5 years	98	57	285	15
149	Dinaol Belina	2015	Cattle	Ethiopia	Age	Adult Vs Young	223	27	161	9
147	Getachew Demissie	2014	Cattle	Ethiopia	Age	Adult vs Young	718	191	50	6
147	Getachew Demissie	2014	Cattle	Ethiopia	BCS	Poor/Medium Vs Good	501	152	267	45
170	Abebe A. Beyene D. Kumsa B.	2014	Cattle	Ethiopia	Age	Adult Vs Young	219	49	89	14
307	Buzuayehu Lemma	2014	Cattle	Ethiopia	Sex	Female Vs Male	283	36	396	41
319	Tadesse Birhanu	2014	Cattle	Ethiopia	Breed	Cross Vs Local	29	10	393	73
323	Berihu Haftu	2014	Cattle	Ethiopia	BCS	Poor/Medium Vs Good	109	23	137	6
GS2	Mamo Adane and Tadesse Guadu	2014	Cattle	Ethiopia	Age	Adult >5 Vs Young ≤5 years	306	95	44	5
GS2	Adane and Guadu	2014	Cattle	Ethiopia	BCS	Poor/Medium Vs Good	259	80	91	20
GS2	Mamo Adane and Tadesse Guadu	2014	Cattle	Ethiopia	Breed	Local Vs Cross/exotic	289	93	61	7
171	Negash K. Beyenea D. Kumsa B.	2013	Cattle	Ethiopia	Age	Adulta, >7 Vs Young, ≤7 years	210	110	174	80
171	Negash K. Beyenea D. Kumsa B.	2013	Cattle	Ethiopia	Sex	Female Vs Male	337	175	47	15
171	Negash K. Beyenea D. Kumsa B.	2013	Cattle	Ethiopia	BCS	Lean/Medium Vs Fat	205	149	179	41
178	Abera M. Teame S. Sheferaw D.	2013	Cattle	Ethiopia	BCS	Poor/Medium Vs Good	404	150	160	55
325	Mekbib B. Abesha H. Tesfaye D.	2013	Cattle	Ethiopia	Management	Extensive Vs intensive	244	99	221	49
325	Mekbib B. Abesha H. Tesfaye D.	2013	Cattle	Ethiopia	Castration	Non castrated Vs Castrated	98	68	367	80
GS10	Dawit G. Adem A. Simenew K. and Tilahun Z.	2013	Cattle	Ethiopia	Age	Adult, >5 Vs Young, ≤5 years	541	173	299	64
101	ICOPHAI	2012	Cattle	Ethiopia	BCS	Lean/Medium Vs Fat	894	191	175	20
168	Melaku A. Lukas B. Bogale B.	2012	Cattle	Ethiopia	Age	Adulta, >5 Vs Young, <5 years	111	21	499	62
168	Melaku A. Lukas B. Bogale B.	2012	Cattle	Ethiopia	BCS	Poor/Medium Vs Good	437	65	173	18
308	Fufa Abunna	2012	Cattle	Ethiopia	Age	Old/Adult, >5 Vs Young, ≤5 years	355	65	45	3
308	Fufa Abunna	2012	Cattle	Ethiopia	Origin	Highland Vs Lowland	179	46	221	22
SN3	Terefe D. Kebede K. Beyene D. and Wondimu A.	2012	Cattle	Ethiopia	Age	Adult Vs Young	441	192	43	4
295	Bekele J. Butako B.	2011	Cattle	Ethiopia	Breed	Local Vs Cross	475	86	71	6
148	Endrias Zewdu	2010	Cattle	Ethiopia	Age	Adulta, >5 Vs Young, <5 years	244	88	140	26
324	Regassa F. Molla A. Bekele J.	2010	Cattle	Ethiopia	Age	Adult, >5 Vs Young, ≤5 years	373	227	259	106
134	Berhe G.	2009	Cattle	Ethiopia	BCS	Poor/Medium Vs Good	3763	1253	718	186
256	Kebede N. Mitiku A. Tilahun G.	2009	Cattle	Ethiopia	BCS	Poor/Medium Vs Good	355	134	65	9
193	Ismail, N. B. O.	2016	Cattle	Sudan	Age	Adult, >5 Vs Young, ≤5 years	89	4	155	2
111	Ibrahim K. Thomas R. Peter K. Omer R.A.	2011	Cattle	Sudan	Age	Adult, >5years vs Young, 2-5 years	241	36	2069	26
PTGS1	Kundu L. S. Nigo	2022	Goat	South Sudan	Age	Age (Old Vs Young)	557	188	569	93
255	Erbeto K. Zewde G. Kumsa B.	2010	Goat	Ethiopia	Origin	Highland Vs Lowland	490	65	149	37
255	Erbeto K. Zewde G. Kumsa B.	2010	Goat	Ethiopia	Sex	Male Vs Female	542	75	97	27
255	Erbeto K. Zewde G. Kumsa B.	2010	Goat	Ethiopia	Production system	Mixed farming Vs Pastoral	511	73	128	29
255	Erbeto K. Zewde G. Kumsa B.	2010	Goat	Ethiopia	Age	Adulta, >2 Vs Young, ≤2 years	123	88	338	14
156	Jibat T. Ejeta G. Asfaw Y. Wudie A.	2008	Goat	Ethiopia	Age	Adulta, >1 Vs Young, <1 years	877	58	659	10
381	Ayele A. Gezaw E. Birhan M.	2019	Pig	Ethiopia	Age	Adult, ≥11 Months Vs Young, <11 Months	159	22	92	3
381	Ayele A. Gezaw E. Birhan M.	2019	Pig	Ethiopia	BCS	Poor/Medium Vs Good	226	18	25	7
SN6	Birhanu T.	2014	Sheep	Ethiopia	Age	Adult, >1 Vs Young, <1 years	210	56	174	16
303	Timketa Belina	2012	Sheep	Ethiopia	BCS	Poor/Medium Vs Good	368	55	32	5
303	Timketa Belina	2012	Sheep	Ethiopia	Age	Adult Vs Young	283	48	117	12
316	Desta Y. Tefera M. Bekele M.	2012	Sheep	Ethiopia	Age	Adult, 2-3 years Vs Young, <2 years	441	111	711	23
255	Erbeto K. Zewde G. Kumsa B.	2010	Sheep	Ethiopia	Sex	Male Vs Female	209	151	713	55
255	Erbeto K. Zewde G. Kumsa B.	2010	Sheep	Ethiopia	Production system	Mixed farming Vs Pastoral	320	143	713	63
156	Jibat T. Ejeta G. Asfaw Y. Wudie A.	2008	Sheep	Ethiopia	Age	Adult, >1,25 Vs Young, <1,25 years	664	38	448	10
111	Ibrahim K. Thomas R. Peter K. Omer R.A.	2011	Sheep	Sudan	Age	Adult, >5years vs Young, 2-5 years	381	12	3997	16
181	Tatek Teshome	2017	Sheep and Goat	Ethiopia	Age	Adult, >3 Vs Young, ≤3 years	171	43	697	30
396	Kumsa B. Mohammedzein A.	2014	Sheep and Goat	Ethiopia	Sex	Female Vs Male	172	62	628	162
Table H. Population survey studies that reported risk factors for the occurrence of cystic echinococcosis in an animal intermediate host

## Sheet: Table I
Ref ID	Author/s	Year	Title	Country	Zone/ province	District/study location	Study period	Host species	Sample size	No. of positive samples	Prevalence	N of cysts	Liver	Lung	Spleen	Heart	Kidney	peritoneal cavity	Liver & Lung	Lung & Spleen	Lung & Heart	Lung & Kidney	Liver, Lung & Spleen	Heart, Spleen Kidney	Carcass/Muscle
290	Kerala F. Hussien D. KifleYohannes T.	2021	Major parasitic causes of edible offal condemnation and financial loss estimation in slaughtered cattle at Butajira municipal abattoir Southern Ethiopia	Ethiopia	Guraghe Zone	Butajira	November 2013 to April 2014	Cattle	1120	368 (Organs)	NA	368	85	258	−	16	9	−	−					−	−
309	Abebe, N.	2021	Prevalence of cystic echinococcosis in one-humped camels slaughtered at Addis Ababa municipality abattoir Ethiopia	Ethiopia	Addis Ababa	Akaki sub city, Addis Ababa	October 2018 to May 2019	Camel	416	159	38.22	768	328	432	2	1	5	−	−					−	−
GS3	Y. Metages, A. Simegnew, S. Mesfin and M. Mesfin	2020	Prevalence and Associated Risk Factors of Hydatidosis in Cattle Slaughtered at Dejen Municipal Abattoir in Amhara Regional State, Ethiopia	Ethiopia	West Gojjam zone	Gojjam	March to July 2018	Cattle	384	117	30.5	117	34	56	−	16	11	−	−					−	−
GS11	Temesgen T.	2020	Prevalence and Economic Significance of Hydatidosis on Cattle Slaughtered at Nekemte Municipal Abattoir, Western Ethiopia	Ethiopia	East Wollega Zone	Nekemte	November, 2015 to March, 2016	Cattle	355	66	18.6	207	65	93	1	4	3	−	41					−	−
167	Guduro G.G. Desta A.H.	2019	Cyst Viability and Economic Significance of Hydatidosis in Southern Ethiopia	Ethiopia	Sidama	Hawassa	November 2016 to April 2017	Cattle	400	208	52	395	91	245	21	26	12	−	−					−	−
173	Kumsa B.	2019	Cystic echinococcosis in slaughtered cattle at Addis Ababa Abattoir enterprise Ethiopia	Ethiopia	Addis Ababa	Addis Ababa	October 2015 to May 2016	Cattle	1209	254	21	2071	734	1324	−	3	10	−	−					−	−
211	Terefe Y. Addy F. Alemu S. Mackenstedt U. Romig T. Wassermann M.	2019	Genetic characterization of Echinococcus species in eastern Ethiopia	Ethiopia	Eastern Ethiopia (Harar, Dire Dawa and East Hararghe Zone of Oromia)	Harar and Dire Dawa towns; Haramaya of Oromia region	February 2015 and September 2016	Cattle	891	75	8.4	167	63	99	5	−	−	−	−					−	−
211	Terefe Y. Addy F. Alemu S. Mackenstedt U. Romig T. Wassermann M.	2019	Genetic characterization of Echinococcus species in eastern Ethiopia	Ethiopia				Camel	25	3	12	7	3	4	−	−	−	−	−					−	−
211	Terefe Y. Addy F. Alemu S. Mackenstedt U. Romig T. Wassermann M.	2019	Genetic characterization of Echinococcus species in eastern Ethiopia	Ethiopia				Sheep	95	1	1.1	1	1	−	−	−	−	−	−					−	−
306	Mekuria Mandefro	2019	Prevalence of bovine hydatidosis and its economic importance in Adama municipal abattoir eastern Ethiopia	Ethiopia	East Shoa Zone	Adama	November 2016 to April 2017	Cattle	400	210	52.5	970	282	680	3	1	4	−	−					−	−
328	Beyene T. Hiko A.	2019	Zoonotic metacestodes and associated financial loss from cattle slaughtered at Yabello municipal abattoir Borana-Oromia Ethiopia	Ethiopia	Borena Zone	Yabello	December 2017 to March 2018	Cattle	384	128	33.3	347	137	189	8	8	5	−	−					−	−
381	Ayele A. Gezaw E. Birhan M.	2019	Prevalence and associated risk factors of cysticechinococcosis in pigs slaughtered at Addis Ababa abattoir enterprise	Ethiopia	Addis Ababa	Addis Ababa	January 2018 to April 2018	Pig	251	25	9.96	34	17	14	2	−	1	−	−					−	−
SN5	Fikire Z. Tolosa T. Nigussie Z. Macias C. and Kebede N.	2019	Prevalence and characterization of hydatidosis in animals slaughtered at Addis Ababa abattoir, Ethiopia	Ethiopia	Addis Ababa	Addis Ababa	June 2007 to July 2008	Cattle	1069	211	19.7	1479	434	936	9	14	86	−	−					−	−
SN5	Fikire Z. Tolosa T. Nigussie Z. Macias C. and Kebede N.	2019	Prevalence and characterization of hydatidosis in animals slaughtered at Addis Ababa abattoir, Ethiopia	Ethiopia				Sheep	542	73	13.47	175	80	93	1	−	1	−	−					−	−
SN9	Woldeyes D.	2019	Prevalence and Potential Risk Factors of Human Cystic Echinococcosis in Selected Districts of South Omo Zone, Ethiopia	Ethiopia	South Omo Zone	Jinka	January and February 2013	Cattle	1338	75	5.60538	101	44	51	1	1	3	0	0	0	0	0	0	0	1(tongue)
181	Tatek Teshome	2017	Cystic echinococcosis: prevalence and economic significance in small ruminants slaughtered at Elfora Export Abattoir Bishoftu Ethiopia	Ethiopia		Bishoftu	November 2015 to April 2016	Sheep	400	57	14.3	57	2	34	1	−	−	−	20					−	−
181	Tatek Teshome	2017	Cystic echinococcosis: prevalence and economic significance in small ruminants slaughtered at Elfora Export Abattoir Bishoftu Ethiopia	Ethiopia				Goat	450	16	3.6	16	1	6	−	−	−	−	9					−	−
281	Desie Sheferaw	2017	Major causes of organ and carcass condemnation and associated financial losses in cattle slaughtered at Kombolcha ELFORA abattoir from 2008-2012 Ethiopia	Ethiopia			October 2013 to April 2014	Cattle	1200	230 (Organs)	NA	230	83	123	6	10	8	−	−					−	−
SN2	Getachew T. Olani W. and Sadia H.	2017	Prevalence and Economic Significance of Bovine Hydatidosis and Cysticercosis in Mekelle Municipality Abattoir, Northern Ethiopia	Ethiopia	Mekelle	Mekelle	November 2009 to March 2010	Cattle	1800	399	22.2	399	149	234	8	5	3	−	−					−	−
259	Yacob Hailu Tolossa	2016	Hydatidosis/echinococcosis: its prevalence economic and public health significance in Dodola district western Arsi zone of Oromia region Ethiopia	Ethiopia	western Arsi zone	Dodola district	November 2013 to April 2014	Cattle	384	195	50.8	274	125	115	25	9	−	−	−					−	−
282	Shitaye Maseresha Berbersa	2016	Major causes of organ condemnation and associated financial loss in cattle slaughtered at Hawassa Municipal Abattoir Ethiopia	Ethiopia	Sidama	Hawassa	October 2015 to May 2016	Cattle	384	85 (Organs)	NA	85	36	49	−	−	−	−	−					−	−
297	Alemu Bizuwork	2016	Occurrences and financial significance of bovine cystic echinococcosis in Southern Wollo Northeastern Ethiopia	Ethiopia	South Wollo	Kombolcha	August 2010 and May 2011	Cattle	535	93	17.4	276	125	135	2	10	4	−	−					−	−
318	Wubshet Nasr	2016	Prevalence cyst viability fertility and economic significance of bovine hydatidosis in an Abattoir at Kombolcha Ethiopia	Ethiopia	South Wollo	Kombolcha	December 2014 toApril 2015	Cattle	400	134	33.5	319	160	145	1	10	3	−	−					−	−
327	Jemal D. Kebede B.	2016	The study of major parasitic causes of organ condemnation and financial losses in cattle slaughtered at Hawassa Municipal Abattoir Ethiopia	Ethiopia	Sidama zone	Hawassa	November 2010 to April 2011	Cattle	406	359 (Organs)	NA	359	77	234	−	18	30	−	−					−	−
GS4	Y. Metages, A. Simegnew, S. Mesfin and M. Mesfin	2016	Prevalence of Bovine Hydatidosis and Its Economic Importance at Assela Municipal Abattoir	Ethiopia	East Arsi Zone	Arsi	October, 2012 to March, 2013	Cattle	384	170	44.27	217	87	130	−	−	−	−	−					−	−
GS5	Kinfe Kibebew, Ahmed Bedaso, Adanech Kuma	2016	Prevalence of Bovine Hydatidosis and Its Economic Importance in Cattle Slaughtered at Bahir Dar Municipal Abattoir, Northern Ethiopia	Ethiopia		Bahir Dar	November 2013 to April 201	Cattle	384	72	18.75	345	139	203	−	−	3	−	−					−	−
149	Dinaol Belina	2015	Bovine hydatidosis: prevalence public health and its economic significance in and around Harar Ethiopia	Ethiopia	Harar	Harar	October 2011 to June 2012	Cattle	384	36	9.4	51	29	14	4	−	4	−	−					−	−
159	Lati Efrem	2015	Causes of organ condemnation its public health and financial significance in Nekemte municipal abattoir Wollega Western Ethiopia	Ethiopia	Wollega	Nekemte	October, 2013 to April, 2014	Cattle	534	160 (Organs)	30	160	94	65	−	1	−	−	−					−	−
169	Assefa H. Mulate B. Nazir S. Alemayehu A.	2015	Cystic echinococcosis amongst small ruminants and humans in central ethiopia	Ethiopia	Addis Ababa	Addis Ababa	October 2011 and March 2012	Sheep	262	21	8.02	77	43	33	−	1	−	−	−					−	−
169	Assefa H. Mulate B. Nazir S. Alemayehu A.	2015	Cystic echinococcosis amongst small ruminants and humans in central ethiopia	Ethiopia				Goat	250	17	6.8	47	27	20	−	−	−	−	−					−	−
253	Debela E. Abdulahi B. Megersa B. Kumsa B. Abunna F. Sheferaw D. Regassa A.	2015	Hydatidosis of camel (Camelus dromedarius) at Jijiga municipal abattoir Eastern Ethiopia: prevalence associated risk factors and financial implication	Ethiopia	Fafan	Jijiga	November 2010 to May 2011	Camel	400	92	23	298	94	192	9	−	3	−	−					−	−
147	Getachew Demissie	2014	Bovine hydatidosis and its economic importance at Kara-alo abattoir PLC Addis Ababa Ethiopia	Ethiopia	Addis Ababa	Addis Ababa	November 2013-April 2014	Cattle	768	197	25.7	275	97	150	13	10	5	−	−					−	−
170	Abebe A. Beyene D. Kumsa B.	2014	Cystic echinococcosis in cattle slaughtered at gondar elfora export abattoir northwest ethiopia	Ethiopia	North Gondar	Gondar	November 2010 to April 2011	Cattle	308	63	20.5	230	50	177	1	−	2	−	−					−	−
273	Jatenie Jima Edo	2014	Investigation into major causes of organs condemnation in bovine slaughtered at Adama municipal abattoir and their economic importance	Ethiopia	East Shoa Zone	Adama	November 2013 to May 2014	Cattle	3675	1034 (Organs)	NA	1034	234	789	−	9	2	−	−					−	−
286	Nebyou Moje	2014	Major causes of organs and carcass condemnation in cattle slaughtered at Nekemte Municipality Abattoir East Wollega Ethiopia	Ethiopia	East Wollega Zone	Nekemte	December 2012 to June 2013	Cattle	433	221 (Organs)	NA	221	180	36	−	3	2	−	−					−	−
291	Moje N. Zewde D. Bacha B. Regassa A.	2014	Metacestodes in cattle slaughtered at Shashemene municipal abattoir southern ethiopia: Prevalence cyst viability organ distribution and financial losses	Ethiopia	West Arsi Zone	Shashemene	December 2011 to May 2012	Cattle	405	203	50.1	1486	608	810	20	27	21	−	−					−	−
307	Buzuayehu Lemma	2014	Prevalence of bovine hydatidosis and its economic significance in Harar Municipality Abattoir Eastern Ethiopia	Ethiopia	Harar	Harar	December 2013 to March 2014	Cattle	679	77	11.3	289	133	151	5	−	−	−	−					−	−
319	Tadesse Birhanu	2014	Prevalence economic impact and public perception of hydatid cyst and Cysticercus bovis on cattle slaughtered at Adama Municipal Abattoir South Eastern Ethiopia	Ethiopia	East Shoa Zone	Adama	January to May 2013	Cattle	422	83	27,5 (Reported), 19,7 (Calculated)	1670	732	852	24	39	23	−	−					−	−
323	Berihu Haftu	2014	Study on prevalence and economic significance of bovine hydatidosis in Bako municipal abattoir West Shoa zone Oromiya regional state	Ethiopia	West Shoa Zone	Bako	November 2011 to April 2012	Cattle	246	29	11.8	36	14	17	1	1	3	−	−					−	−
394	Asmerom Asfaw	2014	Prevalence of hydatid cyst in cattle at municipal abbatoir of Shire	Ethiopia	North West zone	Shire	May to June 2014	Cattle	440	141	32	141	65	70	−	2	4	−	−					−	−
396	Kumsa B. Mohammedzein A.	2014	Prevalence organ distribution risk factors and financial losses of hydatid cysts in sheep and goats slaughtered in restaurants in Jimma south western Oromia	Ethiopia	Jimma	Jimma	November 2010 to April 2011	Sheep	502	149	29.7	508	310	196	1	−	1	−	−					−	−
396	Kumsa B. Mohammedzein A.	2014	Prevalence organ distribution risk factors and financial losses of hydatid cysts in sheep and goats slaughtered in restaurants in Jimma south western Oromia	Ethiopia				Goat	302	75	24.8	299	185	114	−	−	−	−	−					−	−
GS2	Mamo Adane and Tadesse Guadu	2014	Bovine Hydatidosis: Occurrence, Economic and Public Health Importance in Gondar ELFORA Abattoir	Ethiopia		Gondar	October 2013 to April 2014	Cattle	350	100	28.6	112	39	60	7	2	4	−	−					−	−
SN4	Tadesse B. Birhanu T. Sultan A. Ayele G. and Ejeta E.	2014	Prevalence, Public Significance and Financial Loss of Hydatid Cyst on Cattle Slaughtered at Nekemte Municipal Abattoir, Western Ethiopia	Ethiopia	East Wollega Zone	Nekemte	December 2013 to April 2014	Cattle	531	91	17.1	295	118	170	2	2	3	−	−					−	−
SN6	Birhanu T.	2014	Prevalence, Financial Loss and Public Health Significance of Ovine Hydatidosis in Adama Municipal Abattoir, Ethiopia	Ethiopia	East shewa zone Adama	Adama	December 2013 to April 2014	Sheep	384	231	60.2	231	69	155	4	2	1	−	−					−	−
171	Negash K. Beyenea D. Kumsa B.	2013	Cystic echinococcosis in cattle slaughtered at shashemanne municipal abattoir south central oromia ethiopia: Prevalence cyst distribution and fertility	Ethiopia	western Arsi zone	Shashemanne	December 2010 to March 2011	Cattle	384	190	49.5	1069	258	765	30	12	4	−	−					−	−
178	Abera M. Teame S. Sheferaw D.	2013	Cystic Echinococcosis of cattle in Jimma municipal abattoir south west Ethiopia	Ethiopia	south-west	Jimma	November 2009 to February 2010	Cattle	564	205	36.3	369	298	67	1	1	2	−	−					−	−
254	Hailu Degefu	2013	Hydatidosis of cattle and sheep its economic importance and Echinococcus granulosus among stray dogs in South Wollo Ethiopia	Ethiopia	South Wollo	Kombolcha	November 2007 to February 2008	Cattle	312	56	17.95	71	15	53	2	1	−	−	−					−	−
254	Hailu Degefu	2013	Hydatidosis of cattle and sheep its economic importance and Echinococcus granulosus among stray dogs in South Wollo Ethiopia	Ethiopia				Sheep	197	15	7.61	16	14	2	−	−	−	−	−					−	−
261	Tilahun A. Terefe Y.	2013	Hydatidosis: Prevalence cyst distribution and economic significance in cattle slaughtered at Arbaminch municipality abattoir southern Ethiopia	Ethiopia	Gamo Gofa Zone	Arbaminch	October, 2009 to April, 2010	Cattle	600	123	20.5	141	45	70	9	7	10	−	−					−	−
267	Gebremichael D. Feleke A. Terefe G. Lakew M.	2013	Infection rates risk factors and cyst fertility of hydatid disease in camels in Ayssaita district Northeastern Ethiopia	Ethiopia	Awsi Rasu (Zone 1)	Ayssaita	October 2012 to May 2013	Camel	421	144	34.2	579	124	202	5	−	−	−	248					−	−
283	Assefa A. Tesfay H.	2013	Major causes of organ condemnation and economic loss in cattle slaughtered at adigrat municipal abattoir northern ethiopia	Ethiopia			October 2012 to April 2013	Cattle	745	67 (Organs)	NA	67	27	38	−	−	2	−	−					−	−
285	Abunna F. Hordofa D.	2013	Major causes of organ condemnation for cattle and its financial impact at Wolaita Soddo municipality abattoir southern Ethiopia	Ethiopia	Wolaita Zone	Soddo	November 2010 to February 2011	Cattle	953	220 (Organs)	NA	220	46	152	9	9	4	−	−					−	−
325	Mekbib B. Abesha H. Tesfaye D.	2013	Study on zoonotic metacestodes of cattle slaughtered at bahir dar municipal abattoir Northwest Ethiopia	Ethiopia	West Gojjam	Bahir Dar	November 2010 to March 2011	Cattle	465	148	31.8	225	75	122	−	−	28	−	−					−	−
GS1	Miheret, M., Biruk, M., Habtamu, T and Ashwani, K	2013	Bovine Hydatidosis in Eastern Part of Ethiopia	Ethiopia		Dire Dawa	November 2010 to March 2011	Cattle	1536	308	20.1	1852	1340	512	−	−	−	−	−					−	−
101	ICOPHAI	2012	1st International Congress on Pathogens at the Human-Animal Interface (ICOPHAI): Impact limitations and needs in developing countries September 15-17 2011 Addis Ababa Ethiopia Abstract Book	Ethiopia	Addis Ababa	Addis Ababa	June 2007 to July 200	Cattle	1069	211	19.7	423	134	203	7	10	69	−	−					−	−
101	ICOPHAI	2012	1st International Congress on Pathogens at the Human-Animal Interface (ICOPHAI): Impact limitations and needs in developing countries September 15-17 2011 Addis Ababa Ethiopia Abstract Book	Ethiopia				Sheep	542	73	13.5	112	54	56	1	−	1	−	−					−	−
168	Melaku A. Lukas B. Bogale B.	2012	Cyst viability organ distribution and financial losses due to hydatidosis in cattle slaughtered at dessie municipal abattoir North-Eastern Ethiopia	Ethiopia	Wollo	Dessie	October 2010 to March 2011	Cattle	610	83	13.61	195	32	157	−	1	5	−	−					−	−
294	Daniel Getachew	2012	Occurrence and fertility rates of hydatid cysts in sheep and goats slaughtered at Modjo Luna Export Slaughter House Ethiopia	Ethiopia	East Shoa Zone	Modjo	December 2009 to February 2010	Sheep	325	25	7.7	25	9	15	−	−	−	−	1					−	−
294	Daniel Getachew	2012	Occurrence and fertility rates of hydatid cysts in sheep and goats slaughtered at Modjo Luna Export Slaughter House Ethiopia	Ethiopia				Goat	440	27	6.13	29	5	19	−	2	1	−	−					−	2
296	Jones O. Kebede N. Kassa T. Tilahun G. Macias C.	2012	Occurrence of bovine hydatidosis and evaluation of its risk to humans in traditional communities of Southern Region of Ethiopia	Ethiopia	Sidama zone	Wondo Genet	NA	Cattle	320	151	47.2	151	52	79	5	12	3	−	−					−	−
303	Timketa Belina	2012	Prevalence and public health significance of ovine hydatidosis in Bahir Dar Town Ethiopia	Ethiopia	West Gojjam	Bahir Dar	October 2010 to April 2011	Sheep	400	60	15	69	42	26	−	−	1	−	−					−	−
308	Fufa Abunna	2012	Prevalence of bovine hydatidosis in Kombolcha ELFORA abattoir North Eastern Ethiopia	Ethiopia	South Wollo	Kombolcha	NA	Cattle	400	68	17	191	70	108	1	1	11	−	−					−	−
316	Desta Y. Tefera M. Bekele M.	2012	Prevalence of hydatidosis of sheep slaughtered at Abergelle export Abattoir Mekelle Northern Ethiopia	Ethiopia	Mekelle	Mekelle	November, 2010 up to March, 2011	Sheep	1152	134	11.6	208	177	31	−	−	−	−	−					−	−
266	Salih M. Degefu H. Yohannes M.	2011	Infection rates cyst fertility and larval viability of hydatid disease in camels (Camelus Dromedarius) from borena kereyu and harar areas of Ethiopia	Ethiopia	Addis Ababa	Akaki sub city, Addis Ababa	October 2009 to March 2010	Camel	460	104	22.6	306	61	244	−	1	−	−	−					−	−
284	Denbarga Y. Demewez G. Sheferaw D.	2011	Major causes of organ condemnation and financial significance of cattle slaughtered at gondar elfora abattoir Northern Ethiopia	Ethiopia	North Gondar	Gondar	November 2010 to May 2011	Cattle	1300	335 (Organs)	NA	335	15	315	−	2	3	−	−					−	−
295	Bekele J. Butako B.	2011	Occurrence and financial loss assessment of cystic echinococcosis (hydatidosis) in cattle slaughtered at Wolayita Sodo municipal abattoir Southern Ethiopia	Ethiopia	Wolaita zone	Soddo	November 2009 to April 2011	Cattle	546	92	16.85	1097	389	568	96	−	44	−	−					−	−
302	Kebede N. Gebre-Egziabher Z. Tilahun G. Wossene A.	2011	Prevalence and financial effects of hydatidosis in cattle slaughtered in birre-sheleko and dangila abattoirs Northwestern Ethiopia	Ethiopia	West Gojam zone	Birre-Sheleko	August 2007 to July 2008	Cattle	255	38	14.9	224	54	152	14	−	4	−	−					−	−
315	Abiyot, J.	2011	Prevalence of hydatidosis in small ruminants and its economic significance in Modjo Modern Export Abattoir Ethiopia	Ethiopia	East Shoa Zone	Modjo	November 2009 to April 2010	Sheep	348	28	8.05	32	9	22	−	1	−	−	−					−	−
315	Abiyot, J.	2011	Prevalence of hydatidosis in small ruminants and its economic significance in Modjo Modern Export Abattoir Ethiopia	Ethiopia				Goat	767	69	8.99	68	27	37	−	−	−	−	−					−	4
464	Marshet E. Asamre K. Bekele J. Anteneh T. Abera M. Aragaw K. Abebe R.	2011	The status of cystic echinococcosis (Hydatid osis) in Small ruminants slaughtered at Addis Ababa municipal abattoir	Ethiopia	Addis Ababa	Addis Ababa	November 2008 to April 2009	Sheep	611	85	13.9	102	39	62	−	1	−	−	−					−	−
464	Marshet E. Asamre K. Bekele J. Anteneh T. Abera M. Aragaw K. Abebe R.	2011	The status of cystic echinococcosis (Hydatid osis) in Small ruminants slaughtered at Addis Ababa municipal abattoir	Ethiopia				Goat	389	12	3.1	15	7	8	−	−	−	−	−					−	−
148	Endrias Zewdu	2010	Bovine hydatidosis in Ambo municipality abattoir West Shoa Ethiopia	Ethiopia	West Shoa/Ambo	Ambo	November 2007 to March 2008	Cattle	384	114	29.69	681	241	422	17	1	−	−	−					−	−
166	Gebretsadik Berhe	2010	Concurrent infection of hydatidosis and fasciolosis in cattle slaughtered at Mekelle municipal abattoir Tigray region	Ethiopia	Central	Mekelle	November 2006 to October 2007	Cattle	4481	1439	32.11	7315	2662	4607	15	24	7	−	−					−	−
260	Getaw A. Beyene D. Ayana D. Megersa B. Abunna F.	2010	Hydatidosis: Prevalence and its economic importance in ruminants slaughtered at Adama municipal abattoir Central Oromia Ethiopia	Ethiopia	eastern Shoa zone	Adama	November 2007 to April 2008	Cattle	852	399	46.8	591	219	326	21	15	10	−	−					−	−
260	Getaw A. Beyene D. Ayana D. Megersa B. Abunna F.	2010	Hydatidosis: Prevalence and its economic importance in ruminants slaughtered at Adama municipal abattoir Central Oromia Ethiopia	Ethiopia				Sheep	92	27	29.3	40	16	22	2	−	−	−	−					−	−
260	Getaw A. Beyene D. Ayana D. Megersa B. Abunna F.	2010	Hydatidosis: Prevalence and its economic importance in ruminants slaughtered at Adama municipal abattoir Central Oromia Ethiopia	Ethiopia				Goat	208	14	6.7	18	10	6	1	−	1	−	−					−	−
324	Regassa F. Molla A. Bekele J.	2010	Study on the prevalence of cystic hydatidosis and its economic significance in cattle slaughtered at Hawassa Municipal abattoir Ethiopia	Ethiopia	Sidama zone	Hawassa	December 2008 to March 2009	Cattle	632	333	52.69	874	264	532	57	18	3	−	−					−	−
134	Berhe G.	2009	Abattoir survey on cattle hydatidosis in Tigray Region of Ethiopia	Ethiopia	Mekelle	Mekelle	November 2006 to October 2007	Cattle	4481	1439	32.11	7423	4677	2700	15	24	7	−	−					−	−
189	Kebede W. Hagos A. Girma Z. Lobago F.	2009	Echinococcosis/hydatidosis: Its prevalence economic and public health significance in Tigray region North Ethiopia	Ethiopia	all six zones (Mekelle, Eastern, Central, Western, Southern & Northwestern	Mekelle, Adigrat, Axum, Humera, Maichew, and Shire	NA	Cattle	5194	1146	22.1	1146	419	675	4	21	27	−	−					−	−
202	Kebede N. Abuhay A. Tilahun G. Wossene A.	2009	Financial loss estimation prevalence and characterization of hydatidosis of cattle slaughtered at Debre Markos Municipality abattoir Ethiopia	Ethiopia	Gojjam	Debre Markos	September 2007 to August 2008	Cattle	413	202	48.9	2346	166	2164	8	8	−	−	−					−	−
256	Kebede N. Mitiku A. Tilahun G.	2009	Hydatidosis of slaughtered animals in Bahir Dar Abattoir Northwestern Ethiopia	Ethiopia	West Gojjam	Bahir Dar	May 2005 to December 2006	Cattle	420	143	34.05	864	250	601	3	2	8	−	−					−	−
256	Kebede N. Mitiku A. Tilahun G.	2009	Hydatidosis of slaughtered animals in Bahir Dar Abattoir Northwestern Ethiopia	Ethiopia				Sheep	340	36	10.6	138	38	99	1	−	−	−	−					−	−
258	Kebede N. Mekonnen H. Wossene A. Tilahun G.	2009	Hydatidosis of slaughtered cattle in Wolaita Sodo Abattoir southern Ethiopia	Ethiopia	Wolaita	Wolaita Sodo	July 2007 to June 2008	Cattle	400	64	16	283	122	149	7	−	5	−	−					−	−
288	Regassa A. Abunna F. Mulugeta A. Megersa B.	2009	Major metacestodes in cattle slaughtered at Wolaita Soddo municipal abattoir Southern Ethiopia: Prevalence cyst viability organ distribution and socioeconomic implications	Ethiopia	Wolaita zone	Soddo	November 2007 to April 2008	Cattle	415	64	15.4	417	120	296	−	1	−	−	−					−	−
298	Shegaw Shiferaw	2009	Organs condemnation and economic loss at Mekelle municipal abattoir Ethiopia	Ethiopia	Mekelle	Mekelle	NA	Cattle	1022	330 (Organs)	NA	330	121	198	−	8	3	−	−					−	−
305	Tolosa T. Tigre W. Teka G. Dorny P.	2009	Prevalence of bovine cysticercosis and hydatidosis in Jimma municipal abattoir South West Ethiopia	Ethiopia	Jimma	Jimma	October 2007 to March 2008	Cattle	512	161	31.44	1171	305	822	19	18	7	−	−					−	−
317	Gebremeskel B. Kalayou S.	2009	Prevalence viability and fertility study of bovine cystic echinococcosis in Mekelle city Northern Ethiopia	Ethiopia	Mekelle	Mekelle	March, 2006 to July, 2006	Cattle	376	66	17.6	125	15	108	1	1	−	−	−					−	−
156	Jibat T. Ejeta G. Asfaw Y. Wudie A.	2008	Causes of abattoir condemnation in apparently healthy slaughtered sheep and goats at HELMEX abattoir Debre Zeit Ethiopia	Ethiopia	East Shoa Zone	Bishoftu	December 2005 to June 2006	Sheep	1152	48	4.17	48	10	38	−	−	−	−	−					−	−
156	Jibat T. Ejeta G. Asfaw Y. Wudie A.	2008	Causes of abattoir condemnation in apparently healthy slaughtered sheep and goats at HELMEX abattoir Debre Zeit Ethiopia	Ethiopia				Goat	1536	68	4.43	68	27	41	−	−	−	−	−					−	−
304	Sissay M.M. Uggla A. Waller P.J.	2008	Prevalence and seasonal incidence of larval and adult cestode infections of sheep and goats in eastern Ethiopia	Ethiopia	East Hararghe Zone	Haramaya	May 2003 to April 2005	Sheep	655	444	67.8	444	257	120	−	−	−	−	67					−	−
304	Sissay M.M. Uggla A. Waller P.J.	2008	Prevalence and seasonal incidence of larval and adult cestode infections of sheep and goats in eastern Ethiopia	Ethiopia	East Hararghe Zone	Haramaya		Goat	632	412	65.2	412	227	121	−	−	−	−	64					−	−
384	Omondi H.A. Gitau G. Gathura P. Mulinge E. Zeyhle E. Kimeli P. Bett B.	2020	Prevalence and genotyping of Echinococcus granulosus sensu lato from livestock in north-eastern Kenya	Kenya		Isiolo, Garissa and Wajir counties	October and November 2018	Goat	687	68	9.9	68	61	7	−	−	−	−	−					−	−
384	Omondi H.A. Gitau G. Gathura P. Mulinge E. Zeyhle E. Kimeli P. Bett B.	2020	Prevalence and genotyping of Echinococcus granulosus sensu lato from livestock in north-eastern Kenya	Kenya				Sheep	329	27	8.2	27	24	1	−	1	−	−	1					−	−
384	Omondi H.A. Gitau G. Gathura P. Mulinge E. Zeyhle E. Kimeli P. Bett B.	2020	Prevalence and genotyping of Echinococcus granulosus sensu lato from livestock in north-eastern Kenya	Kenya				Cattle	118	17	14.4	17	14	1	−	−	−	−	2					−	−
384	Omondi H.A. Gitau G. Gathura P. Mulinge E. Zeyhle E. Kimeli P. Bett B.	2020	Prevalence and genotyping of Echinococcus granulosus sensu lato from livestock in north-eastern Kenya	Kenya				Camel	234	68	29.1	96	68	18	−	−	−	−	9					−	1
160	Achollah, A. M.	2019	Causes of organ condemnations in cattle at slaughter and associated financial losses in Siaya County Kenya	Kenya	Siaya County	Kaumara, Siaya, and Ugunja	June to July, 2018	Cattle	112	1	0.9	1	1	−	−	−	−	−	−	−	−	−	−	−	−
385	Nungari L. Mbae C. Gikunju J. Mulinge E. Kaburu T. Zeyhle E. Magambo J.	2019	Prevalence and Genotyping of Echinococcus Species from Livestock in Kajiado County Kenya	Kenya	NA	Kajiado-west sub county	December 2016 to February 2017	Cattle	388	55	14.2	143	77	66	−	−	−	−	−					−	−
385	Nungari L. Mbae C. Gikunju J. Mulinge E. Kaburu T. Zeyhle E. Magambo J.	2022	Prevalence and Genotyping of Echinococcus Species from Livestock in Kajiado County Kenya	Kenya				Goat	473	72	15.2	115	75	40	−	−	−	−	−					−	−
385	Nungari L. Mbae C. Gikunju J. Mulinge E. Kaburu T. Zeyhle E. Magambo J.	2026	Prevalence and Genotyping of Echinococcus Species from Livestock in Kajiado County Kenya	Kenya				Sheep	625	93	14.9	163	108	55	−	−	−	−	−					−	−
190	Mbaya H. Magambo J. Njenga S. Zeyhle E. Mbae C. Mulinge E. Wassermann M. Kern P. Romig T.	2014	Echinococcus spp in central Kenya: a different story	Kenya		Meru and Isiolo	March to June 2013	Cattle	4595	88	1.92	194	22	172	−	−	−	−	−					−	−
190	Mbaya H. Magambo J. Njenga S. Zeyhle E. Mbae C. Mulinge E. Wassermann M. Kern P. Romig T.	2014	Echinococcus spp in central Kenya: a different story	Kenya				Camel	216	15	6.94	46	2	44	−	−	−	−	−					−	−
190	Mbaya H. Magambo J. Njenga S. Zeyhle E. Mbae C. Mulinge E. Wassermann M. Kern P. Romig T.	2014	Echinococcus spp in central Kenya: a different story	Kenya				Goat	2955	11	0.37	14	7	7	−	−	−	−	−					−	−
190	Mbaya H. Magambo J. Njenga S. Zeyhle E. Mbae C. Mulinge E. Wassermann M. Kern P. Romig T.	2014	Echinococcus spp in central Kenya: a different story	Kenya				Sheep	65	3	4.62	4	−	4	−	−	−	−	−					−	−
382	Addy F. Alakonya A. Wamae N. Magambo J. Mbae C. Mulinge E. Zeyhle E. Wassermann M. Kern P. Romig T.	2012	Prevalence and diversity of cystic echinococcosis in livestock in Maasailand Kenya	Kenya		Maasailand (Kitengela town, and Suswa)	October, 2011	Cattle	587	151	25.8	614	345	265	1	2	1	−	−					−	−
382	Addy F. Alakonya A. Wamae N. Magambo J. Mbae C. Mulinge E. Zeyhle E. Wassermann M. Kern P. Romig T.	2012	Prevalence and diversity of cystic echinococcosis in livestock in Maasailand Kenya	Kenya				Sheep	430	71	16.5	164	115	46	1	1	1	−	−					−	−
382	Addy F. Alakonya A. Wamae N. Magambo J. Mbae C. Mulinge E. Zeyhle E. Wassermann M. Kern P. Romig T.	2012	Prevalence and diversity of cystic echinococcosis in livestock in Maasailand Kenya	Kenya				Goat	194	21	10.8	51	33	18	−	−	−	−	−					−	−
383	Addy F. Alakonya A. Wamae N. Magambo J. Mbae C. Mulinge E. Zeyhle E. Wassermann M. Kern P. Romig T.	2012	Prevalence and diversity of cystic echinococcosis in livestock in Maasailand Kenya	Kenya		Narok County, Olokurto division	September to November 2016	Sheep	900	144	16	144	73	53	−	−	−	−	18					−	−
458	Ndirangu, P. N.	2004	The potential role played by various livestock intermediate hosts in the transmission of hydatidosis in Kenya	Kenya	Nairobi	Nairobi	NA	Cattle	300	43	14.3	43	7	34	−	−	−	−	2					−	−
458	Ndirangu, P. N.	2004	The potential role played by various livestock intermediate hosts in the transmission of hydatidosis in Kenya	Kenya				Sheep	100	7	7	7 (Organs)	−	7	−	−	−	−	−					−	−
458	Ndirangu, P. N.	2004	The potential role played by various livestock intermediate hosts in the transmission of hydatidosis in Kenya	Kenya				Goat	100	8	8	8	4	2	−	−	−	−	2					−	−
458	Ndirangu, P. N.	2004	The potential role played by various livestock intermediate hosts in the transmission of hydatidosis in Kenya	Kenya				Pig	100	5	5	5 (Organs)	−	5	−	−	−	−	−					−	−
124	Njoroge E.M. Mbithi P.M.F. Gathuma J.M. Wachira T.M. Gathura P.B. Magambo J.K. Zeyhle E.	2002	A study of cystic echinococcosis in slaughter animals in three selected areas of northern Turkana Kenya	Kenya	Turkana district	Lokichogio, Kakumaa and Central divisions of Turkana district	1998 and 2000	Goat	5752	259	4.5	295	46	230	−	−	−	−	18					1	−
124	Njoroge E.M. Mbithi P.M.F. Gathuma J.M. Wachira T.M. Gathura P.B. Magambo J.K. Zeyhle E.	2002	A study of cystic echinococcosis in slaughter animals in three selected areas of northern Turkana Kenya	Kenya				Sheep	588	21	3.6	24	7	15	−	−	−	−	2					−	−
124	Njoroge E.M. Mbithi P.M.F. Gathuma J.M. Wachira T.M. Gathura P.B. Magambo J.K. Zeyhle E.	2002	A study of cystic echinococcosis in slaughter animals in three selected areas of northern Turkana Kenya	Kenya				Cattle	381	74	19.4	78	10	65	−	−	−	−	2					1	−
124	Njoroge E.M. Mbithi P.M.F. Gathuma J.M. Wachira T.M. Gathura P.B. Magambo J.K. Zeyhle E.	2002	A study of cystic echinococcosis in slaughter animals in three selected areas of northern Turkana Kenya	Kenya				Camel	70	43	61.4	67	18	35	−	−	−	−	13					1	−
142	Njoroge E.M. Mbithi P.M.F. Gathuma J.M. Wachira T.M. Magambo J.K. Zeyhle E.	2000	Application of ultrasonography in prevalence studies of hydatid cysts in goats in North-western Turkana Kenya and Toposaland Southern Sudan	Kenya		villages of Lopiding, Aposta, Lokichoggio and Nanam		Goat	606	11	1.82	11	9	2	−	−	−	−	−					−	−
108	Osman, O. M.	2016	A heavily infected camel with cystic echinococcosis	Sudan	NA	Tamboul	NA	Camel	1	1	NA	51	4	43	2	−	2	−	−					−	−
193	Ismail, N. B. O.	2016	Epidemiological study on bovine hydatidosis in North Kordofan state Sudan	Sudan	Elobied	Elobied	March to May 2012	Cattle	244	6	2.5	6	1	5	−	−	−	−	−					−	−
205	Ahmed M.E. Eltom K.H. Musa N.O. Ali I.A. Elamin F.M. Grobusch M.P. Aradaib I.E.	2013		Sudan				Camel (Cysts)	50	50	NA	50	5	45	−	−	−	−	−					−	−
179	Elmahdi I.E. Ali Q.M. Magzoub M.M.A. Ibrahim A.M. Saad M.B. Romig T.	2004	Cystic echinococcosis of livestock and humans in central Sudan	Sudan		Omdurman, Tamboul and Wad Madani towns	between 1998 and 2001	Sheep	5595	386	6.9	902	813	89	−	−	−	−	−					−	−
179	Elmahdi I.E. Ali Q.M. Magzoub M.M.A. Ibrahim A.M. Saad M.B. Romig T.	2004	Cystic echinococcosis of livestock and humans in central Sudan	Sudan				Cattle	2368	71	3	162	106	56	−	−	−	−	−					−	−
179	Elmahdi I.E. Ali Q.M. Magzoub M.M.A. Ibrahim A.M. Saad M.B. Romig T.	2004	Cystic echinococcosis of livestock and humans in central Sudan	Sudan				Camel	242	108	44.6	342	108	234	−	−	−	−	−					−	−
142	Njoroge E.M. Mbithi P.M.F. Gathuma J.M. Wachira T.M. Magambo J.K. Zeyhle E.	2000	Application of ultrasonography in prevalence studies of hydatid cysts in goats in North-western Turkana Kenya and Toposaland Southern Sudan	Sudan		Toposaland		Goat	784	34	4.34	34	32	2	−	−	−	−	−					−	−
257	Ernest E. Nonga H.E. Kassuku A.A. Kazwala R.R.	2009	Hydatidosis of slaughtered animals in Ngorongoro district of Arusha region Tanzania	Tanzania			NA	Cattle	357	174	48.7	174	48	114	9	3	−	−	−					−	−
257	Ernest E. Nonga H.E. Kassuku A.A. Kazwala R.R.	2009	Hydatidosis of slaughtered animals in Ngorongoro district of Arusha region Tanzania	Tanzania				Goat	619	255	34.7	213	59	127	27	−	−	−	−					−	−
257	Ernest E. Nonga H.E. Kassuku A.A. Kazwala R.R.	2009	Hydatidosis of slaughtered animals in Ngorongoro district of Arusha region Tanzania	Tanzania				Sheep	105	67	63.8	69	23	39	7	−	−	−	−					−	−
121	Ngowi H.A. Kassuku A.A. Maeda G.E.M. Boa M.E. Willingham A.L.	2004	A slaughter slab survey for extra-intestinal porcine helminth infections in northern Tanzania	Tanzania	NA	Sanawari, Mbulu and Kiboroloni	December 1997 to March 1998	Pig	70	3	4.3	3	−	3	−	−	−	−	−					−	−
PT4	Mathewos M, Dawa D, Yirgalem M, Denano T, Fesseha H.	2022	Cystic echinococcosis in cattle slaughtered at a slaughterhouse in Gessa, southern Ethiopia	Ethiopia			October 2020 to August 2021	Cattle	384	69	17.9	69	21	32	10	6	−	−	−					−	−
PT5	Dana D, Suleman S, Workneh N, Massa D, Levecke B, Kifleyohannes T, Anisuzamman, Mekonnen Z.	2021	Cystic echinococcosis, a food-borne zoonotic neglected tropical disease in slaughtered cattle at Jimma Town municipal abattoir, Southwest Ethiopia	Ethiopia			December, 2014 to February, 2015	Cattle	389	206	52.9	206	34	146	−	−	−	−	26					−	−
PT11	Abebayehu Tadesse	2022	Prevalence and economic connotation of bovine and caprine hydatidosis at Abergele International Export Slaughterhouse, Mekele, Tigray region.	Ethiopia	Mekele		November 2017 to April 2018	Cattle	520	86	16.54	86	55	31	−	−	−	−	−					−	−
PT11	Abebayehu Tadesse	2022	Prevalence and economic connotation of bovine and caprine hydatidosis at Abergele International Export Slaughterhouse, Mekele, Tigray region.	Ethiopia	Mekele		November 2017 to April 2019	Goat	420	18	4.29	18	13	5	−	−	−	−	−					−	−
PT-GS1	Kundu L. S. Nigo	2022	Prevalence and Financial Losses of Cystic Echinococcosis in Slaughtered Goats at Gumbo Slab in Juba County, South Sudan	South Sudan			October to December 2015	Goat	1126	281	24.9	281	124	155	2	−	−	−	−					−	−
PT-SN1	Erneo B. Ochi	2021	Prevalence and Economic Loss due to Hydatidosis in Slaughtered Animals in Juba South Sudan	South Sudan			November 2014 to January 2015	Cattle	1141	45	3.94	45	21	21	3	−	−	−	−					−	−
PT-SN1	Erneo B. Ochi	2021	Prevalence and Economic Loss due to Hydatidosis in Slaughtered Animals in Juba South Sudan	South Sudan			November 2014 to January 2016	Sheep	1145	80	6.99	80	53	27	−	−	−	−	−					−	−
PT-SN1	Erneo B. Ochi	2021	Prevalence and Economic Loss due to Hydatidosis in Slaughtered Animals in Juba South Sudan	South Sudan			November 2014 to January 2017	Goat	2703	74	2.74	74	32	40	−	2	−	−	−					−	−
PT12	Tamarozzi et al.	2022	Cystic echinococcosis in northern Tanzania: a pilot study in Maasai livestock-keeping communities	Tanzania			October and December 2020	Cattle	218	82	37.6	91	14	72				5
PT12	Tamarozzi et al.	2022	Cystic echinococcosis in northern Tanzania: a pilot study in Maasai livestock-keeping communities	Tanzania			October and December 2020	Sheep	212	22	10.4	22		12				10
Table I. Anatomical distribution of cystic echinococcosis in the organs of infected animal intermediate host species

## Sheet: Table J
Ref ID	Title	Author/s	Year	Country	Host species	Detection method	Sample size	No. of positive samples	Prevalence	N examined	N. fertile cyst	No. viable cyst	N. sterile	N. calcified
309	Prevalence of cystic echinococcosis in one-humped camels slaughtered at Addis Ababa municipality abattoir Ethiopia	Abebe, N.	2021	Ethiopia	Camel	DCI	416	159	38.22	768	384	231	215	169
GS11	Prevalence and Economic Significance of Hydatidosis on Cattle Slaughtered at Nekemte Municipal Abattoir, Western Ethiopia	Temesgen T.	2020	Ethiopia	Cattle	DCI	355	66	18.6	57	19	7	25	13
167	Cyst Viability and Economic Significance of Hydatidosis in Southern Ethiopia	Guduro G.G. Desta A.H.	2019	Ethiopia	Cattle	DCI	400	208	52	395	166	70	204	25
173	Cystic echinococcosis in slaughtered cattle at Addis Ababa Abattoir enterprise Ethiopia	Kumsa B.	2019	Ethiopia	Cattle	DCI	1209	254	21	398	17	3	333	48
211	Genetic characterization of Echinococcus species in eastern Ethiopia	Terefe Y. Addy F. Alemu S. Mackenstedt U. Romig T. Wassermann M.	2019	Ethiopia	Cattle	DCI	891	75	8.4	167	14	NA	71	82
211	Genetic characterization of Echinococcus species in eastern Ethiopia	Terefe Y. Addy F. Alemu S. Mackenstedt U. Romig T. Wassermann M.	2019	Ethiopia	Camel	DCI	25	3	12	7	0	NA	5	2
211	Genetic characterization of Echinococcus species in eastern Ethiopia	Terefe Y. Addy F. Alemu S. Mackenstedt U. Romig T. Wassermann M.	2019	Ethiopia	Sheep	DCI	95	1	1.1	1	0	0	1	0
306	Prevalence of bovine hydatidosis and its economic importance in Adama municipal abattoir eastern Ethiopia	Mekuria Mandefro	2019	Ethiopia	Cattle	DCI	400	210	52.5	280	74	40	120	14
328	Zoonotic metacestodes and associated financial loss from cattle slaughtered at Yabello municipal abattoir Borana-Oromia Ethiopia	Beyene T. Hiko A.	2019	Ethiopia	Cattle	DCI	384	128	33.3	347	236	80	59	52
SN5	Prevalence and characterization of hydatidosis in animals slaughtered at Addis Ababa abattoir, Ethiopia	Fikire Z. Tolosa T. Nigussie Z. Macias C. and Kebede N.	2019	Ethiopia	Cattle	DCI	1069	211	19.7	1479	286	173	819	374
SN5	Prevalence and characterization of hydatidosis in animals slaughtered at Addis Ababa abattoir, Ethiopia	Fikire Z. Tolosa T. Nigussie Z. Macias C. and Kebede N.	2019	Ethiopia	Sheep	DCI	542	73	13.47	175	104	81	39	32
SN9	Prevalence and Potential Risk Factors of Human Cystic Echinococcosis in Selected Districts of South Omo Zone, Ethiopia	Woldeyes D.	2019	Ethiopia	Cattle	DCI	1338	75	14.6	102	62	7	18	22
SN2	Prevalence and Economic Significance of Bovine Hydatidosis and Cysticercosis in Mekelle Municipality Abattoir, Northern Ethiopia	Getachew T. Olani W. and Sadia H.	2017	Ethiopia	Cattle	DCI	1800	399	22.2	399	151	50	155	93
259	Prevalence and financial loss estimation of hydatidosis of cattle slaughtered at Addis Ababa abattoirs enterprise	Terefe D. Kebede K. Beyene D. and Wondimu A.	2016	Ethiopia	Cattle	DCI	384	195	50.8	274	65	NA	137	72
297	Occurrences and financial significance of bovine cystic echinococcosis in Southern Wollo Northeastern Ethiopia	Alemu Bizuwork	2016	Ethiopia	Cattle	DCI	535	93	17.4	262	12	NA	178	72
318	Prevalence cyst viability fertility and economic significance of bovine hydatidosis in an Abattoir at Kombolcha Ethiopia	Wubshet Nasr	2016	Ethiopia	Cattle	DCI	400	134	33.5	319	50	31	188	81
GS5	Prevalence of Bovine Hydatidosis and Its Economic Importance in Cattle Slaughtered at Bahir Dar Municipal Abattoir, Northern Ethiopia	Tadesse, M., Tesfaye, S. & Admasu, P.	2016	Ethiopia	Cattle	DCI	384	72	18.75	345	54	29	267	24
GS7	Study on Prevalence and Monetary Loss Attributed to Hydatidosis in Cattle Slaughtered at Jimma Municipal Abattoir, Southwestern Ethiopia	Temam A. Deresa B. & Abdurahaman M.	2016	Ethiopia	Cattle	DCI	400	218	50.5	374	98	NA	216	60
149	Bovine hydatidosis: prevalence public health and its economic significance in and around Harar Ethiopia	Dinaol Belina	2015	Ethiopia	Cattle	DCI	384	36	9.4	51	27	NA	12	12
192	Epidemiological investigation of hepato-pulmonary bovine hydatidosis and its economic and zoonotic importance at Jimma municipal abattoir Ethiopia	Atsede Brhane	2015	Ethiopia	Cattle	Liver & Lung inspection	384	118 (Liver and Lung)	30.7	78	28	19	50	0
253	Hydatidosis of camel (Camelus dromedarius) at Jijiga municipal abattoir Eastern Ethiopia: prevalence associated risk factors and financial implication	Debela E. Abdulahi B. Megersa B. Kumsa B. Abunna F. Sheferaw D. Regassa A.	2015	Ethiopia	Camel	DCI	400	92	23	288	172	120	69	47
147	Bovine hydatidosis and its economic importance at Kara-alo abattoir PLC Addis Ababa Ethiopia	Getachew Demissie	2014	Ethiopia	Cattle	DCI	768	197	25.7	722	127	48	339	256
164	Comparative prevalence of hydatidosis in slaughtered domestic ruminants at four abattoirs of central Oromia Ethiopia	Bulto Giro	2014	Ethiopia	Camel	DCI	770	474	61.6	400	174	139	137	89
164	Comparative prevalence of hydatidosis in slaughtered domestic ruminants at four abattoirs of central Oromia Ethiopia	Bulto Giro	2014	Ethiopia	Cattle	DCI	2910	1896	65.15	690	380	233	169	141
164	Comparative prevalence of hydatidosis in slaughtered domestic ruminants at four abattoirs of central Oromia Ethiopia	Bulto Giro	2014	Ethiopia	Goat	DCI	20059	26	0.13	50	34	21	5	11
164	Comparative prevalence of hydatidosis in slaughtered domestic ruminants at four abattoirs of central Oromia Ethiopia	Bulto Giro	2014	Ethiopia	Sheep	DCI	6680	611	9.15	200	157	84	22	21
170	Cystic echinococcosis in cattle slaughtered at gondar elfora export abattoir northwest ethiopia	Abebe A. Beyene D. Kumsa B.	2014	Ethiopia	Cattle	DCI	308	63	20.5	230	69	NA	22	139
291	Metacestodes in cattle slaughtered at Shashemene municipal abattoir southern ethiopia: Prevalence cyst viability organ distribution and financial losses	Moje N. Zewde D. Bacha B. Regassa A.	2014	Ethiopia	Cattle	DCI	405	203	50.1	1486	615	137	198	673
307	Prevalence of bovine hydatidosis and its economic significance in Harar Municipality Abattoir Eastern Ethiopia	Buzuayehu Lemma	2014	Ethiopia	Cattle	DCI	679	77	11.3	72	37	NA	19	16
319	Prevalence economic impact and public perception of hydatid cyst and Cysticercus bovis on cattle slaughtered at Adama Municipal Abattoir South Eastern Ethiopia	Tadesse Birhanu	2014	Ethiopia	Cattle	DCI	422	83	27,5 (Reported), 19,7 (Calculated)	1670	610	457	275	785
323	Study on prevalence and economic significance of bovine hydatidosis in Bako municipal abattoir West Shoa zone Oromiya regional state	Berihu Haftu	2014	Ethiopia	Cattle	DCI	246	29	11.8	36	18	10	4	14
396	Prevalence organ distribution risk factors and financial losses of hydatid cysts in sheep and goats slaughtered in restaurants in Jimma south western Oromia	Kumsa B. Mohammedzein A.	2014	Ethiopia	Sheep	DCI	502	149	29.7	168	95	81	45	28
396	Prevalence organ distribution risk factors and financial losses of hydatid cysts in sheep and goats slaughtered in restaurants in Jimma south western Oromia	Kumsa B. Mohammedzein A.	2014	Ethiopia	Goat	DCI	302	75	24.8	135	59	44	34	42
SN4	Prevalence, Public Significance and Financial Loss of Hydatid Cyst on Cattle Slaughtered at Nekemte Municipal Abattoir, Western Ethiopia	Tadesse B. Birhanu T. Sultan A. Ayele G. and Ejeta E.	2014	Ethiopia	Cattle	DCI	531	91	17.1	295	62	19	157	76
SN6	Prevalence, Financial Loss and Public Health Significance of Ovine Hydatidosis in Adama Municipal Abattoir, Ethiopia	Birhanu T.	2014	Ethiopia	Sheep	DCI	384	231	60.2	220	48	18	139	33
171	Cystic echinococcosis in cattle slaughtered at shashemanne municipal abattoir south central oromia ethiopia: Prevalence cyst distribution and fertility	Negash K. Beyenea D. Kumsa B.	2013	Ethiopia	Cattle	DCI	384	190	49.5	1069	171	NA	767	131
178	Cystic Echinococcosis of cattle in Jimma municipal abattoir south west Ethiopia	Abera M. Teame S. Sheferaw D.	2013	Ethiopia	Cattle	DCI	564	205	36.3	345	69	NA	155	121
254	Hydatidosis of cattle and sheep its economic importance and Echinococcus granulosus among stray dogs in South Wollo Ethiopia	Hailu Degefu	2013	Ethiopia	Cattle	DCI	312	56	17.95	30	12	NA	18
267	Infection rates risk factors and cyst fertility of hydatid disease in camels in Ayssaita district Northeastern Ethiopia	Gebremichael D. Feleke A. Terefe G. Lakew M.	2013	Ethiopia	Camel	DCI	421	144	34.2	232	89	60	81	62
325	Study on zoonotic metacestodes of cattle slaughtered at bahir dar municipal abattoir Northwest Ethiopia	Mekbib B. Abesha H. Tesfaye D.	2013	Ethiopia	Cattle	DCI	465	148	31.8	215	89	43	79	47
101	1st International Congress on Pathogens at the Human-Animal Interface (ICOPHAI): Impact limitations and needs in developing countries September 15-17 2011 Addis Ababa Ethiopia Abstract Book	ICOPHAI	2012	Ethiopia	Cattle	DCI	1069	211	19.7	1479	286	173	819	374
101	1st International Congress on Pathogens at the Human-Animal Interface (ICOPHAI): Impact limitations and needs in developing countries September 15-17 2011 Addis Ababa Ethiopia Abstract Book	ICOPHAI	2012	Ethiopia	Sheep	DCI	542	73	13.5	175	104	81	39	32
168	Cyst viability organ distribution and financial losses due to hydatidosis in cattle slaughtered at dessie municipal abattoir North-Eastern Ethiopia	Melaku A. Lukas B. Bogale B.	2012	Ethiopia	Cattle	DCI	610	83	13.61	195	27	13	124	44
294	Occurrence and fertility rates of hydatid cysts in sheep and goats slaughtered at Modjo Luna Export Slaughter House Ethiopia	Daniel Getachew	2012	Ethiopia	Sheep	DCI	325	25	7.7	25	10	5	9	6
294	Occurrence and fertility rates of hydatid cysts in sheep and goats slaughtered at Modjo Luna Export Slaughter House Ethiopia	Daniel Getachew	2012	Ethiopia	Goat	DCI	440	27	6.13	27	12	9	5	10
296	Occurrence of bovine hydatidosis and evaluation of its risk to humans in traditional communities of Southern Region of Ethiopia	Jones O. Kebede N. Kassa T. Tilahun G. Macias C.	2012	Ethiopia	Cattle	DCI	320	151	47.2	151	45	NA	106	NA
303	Prevalence and public health significance of ovine hydatidosis in Bahir Dar Town Ethiopia	Timketa Belina	2012	Ethiopia	Sheep	DCI	400	60	15	79	38	NA	12	29
308	Prevalence of bovine hydatidosis in Kombolcha ELFORA abattoir North Eastern Ethiopia	Fufa Abunna	2012	Ethiopia	Cattle	DCI	400	68	17	191	36	12	1	154
316	Prevalence of hydatidosis of sheep slaughtered at Abergelle export Abattoir Mekelle Northern Ethiopia	Desta Y. Tefera M. Bekele M.	2012	Ethiopia	Sheep	DCI	1152	134	11.6	208	39	7	100	69
SN3	Prevalence and financial loss estimation of hydatidosis of cattle slaughtered at Addis Ababa abattoirs enterprise	Terefe D. Kebede K. Beyene D. and Wondimu A.	2012	Ethiopia	Cattle	DCI	484	196	40.5	474	79	NA	282	113
54	Evaluation of crude hydatid cyst fluid antigens for the serological diagnosis of hydatidosis in cattle	Golassa, L; Abebe, T; Hailu, A	2011	Ethiopia	Cattle	DCI	502	173	34.5	173	51	NA	109	13
266	Infection rates cyst fertility and larval viability of hydatid disease in camels (Camelus Dromedarius) from borena kereyu and harar areas of Ethiopia	Salih M. Degefu H. Yohannes M.	2011	Ethiopia	Camel	DCI	460	104	22.6	135	36	24	36	63
295	Occurrence and financial loss assessment of cystic echinococcosis (hydatidosis) in cattle slaughtered at Wolayita Sodo municipal abattoir Southern Ethiopia	Bekele J. Butako B.	2011	Ethiopia	Cattle	DCI	546	92	16.85	450	138	13	241	71
302	Prevalence and financial effects of hydatidosis in cattle slaughtered in birre-sheleko and dangila abattoirs Northwestern Ethiopia	Kebede N. Gebre-Egziabher Z. Tilahun G. Wossene A.	2011	Ethiopia	Cattle	DCI	255	38	14.9	224	65	31	114	45
315	Prevalence of hydatidosis in small ruminants and its economic significance in Modjo Modern Export Abattoir Ethiopia	Abiyot, J.	2011	Ethiopia	Sheep	DCI	348	28	8.05	28	22	NA	3	3
315	Prevalence of hydatidosis in small ruminants and its economic significance in Modjo Modern Export Abattoir Ethiopia	Abiyot, J.	2011	Ethiopia	Goat	DCI	767	69	8.99	69	37	NA	6	26
464	The status of cystic echinococcosis (Hydatid osis) in Small ruminants slaughtered at Addis Ababa municipal abattoir	Marshet E. Asamre K. Bekele J. Anteneh T. Abera M. Aragaw K. Abebe R.	2011	Ethiopia	Sheep	DCI	611	85	13.9	99	54	NA	29	16
464	The status of cystic echinococcosis (Hydatid osis) in Small ruminants slaughtered at Addis Ababa municipal abattoir	Marshet E. Asamre K. Bekele J. Anteneh T. Abera M. Aragaw K. Abebe R.	2011	Ethiopia	Goat	DCI	389	12	3.1	12	4	NA	3	5
148	Bovine hydatidosis in Ambo municipality abattoir West Shoa Ethiopia	Endrias Zewdu	2010	Ethiopia	Cattle	DCI	384	114	29.69	137	43	25	73	21
166	Concurrent infection of hydatidosis and fasciolosis in cattle slaughtered at Mekelle municipal abattoir Tigray region	Gebretsadik Berhe	2010	Ethiopia	Cattle	DCI	4481	1439	32.11	7315	987	205	2349	3979
324	Study on the prevalence of cystic hydatidosis and its economic significance in cattle slaughtered at Hawassa Municipal abattoir Ethiopia	Regassa F. Molla A. Bekele J.	2010	Ethiopia	Cattle	DCI	632	333	52.69	874	235	68	413	226
134	Abattoir survey on cattle hydatidosis in Tigray Region of Ethiopia	Berhe G.	2009	Ethiopia	Cattle	DCI	4481	1439	32.11	7315	987	782	2349	3979
189	Echinococcosis/hydatidosis: Its prevalence economic and public health significance in Tigray region North Ethiopia	Kebede W. Hagos A. Girma Z. Lobago F.	2009	Ethiopia	Cattle	DCI	5194	1146	22.1	509	141	NA	243	125
202	Financial loss estimation prevalence and characterization of hydatidosis of cattle slaughtered at Debre Markos Municipality abattoir Ethiopia	Kebede N. Abuhay A. Tilahun G. Wossene A.	2009	Ethiopia	Cattle	DCI	413	202	48.9	2346	246	NA	1445	655
256	Hydatidosis of slaughtered animals in Bahir Dar Abattoir Northwestern Ethiopia	Kebede N. Mitiku A. Tilahun G.	2009	Ethiopia	Cattle	DCI	420	143	34.05	864	164	102	484	216
256	Hydatidosis of slaughtered animals in Bahir Dar Abattoir Northwestern Ethiopia	Kebede N. Mitiku A. Tilahun G.	2009	Ethiopia	Sheep	DCI	340	36	10.6	138	78	61	35	25
258	Hydatidosis of slaughtered cattle in Wolaita Sodo Abattoir southern Ethiopia	Kebede N. Mekonnen H. Wossene A. Tilahun G.	2009	Ethiopia	Cattle	DCI	400	64	16	283	5	NA	170	108
305	Prevalence of bovine cysticercosis and hydatidosis in Jimma municipal abattoir South West Ethiopia	Tolosa T. Tigre W. Teka G. Dorny P.	2009	Ethiopia	Cattle	DCI	512	161	31.44	1077	223	NA	505	349
317	Prevalence viability and fertility study of bovine cystic echinococcosis in Mekelle city Northern Ethiopia	Gebremeskel B. Kalayou S.	2009	Ethiopia	Cattle	DCI	376	66	17.6	125	23	13	65	37
220	Gross and microscopic pulmonary lesions of camels from Eastern Ethiopia	Bekele S.T.	2008	Ethiopia	Camel	Lung inspection	104	32 (Lungs)	30.8	32	9	NA	23
384	Prevalence and genotyping of Echinococcus granulosus sensu lato from livestock in north-eastern Kenya	Omondi H.A. Gitau G. Gathura P. Mulinge E. Zeyhle E. Kimeli P. Bett B.	2020	Kenya	Goat	DCI	687	68	9.9	15	1	NA	NA	14
384	Prevalence and genotyping of Echinococcus granulosus sensu lato from livestock in north-eastern Kenya	Omondi H.A. Gitau G. Gathura P. Mulinge E. Zeyhle E. Kimeli P. Bett B.	2020	Kenya	Sheep	DCI	329	27	8.2	7	0	NA	0	7
384	Prevalence and genotyping of Echinococcus granulosus sensu lato from livestock in north-eastern Kenya	Omondi H.A. Gitau G. Gathura P. Mulinge E. Zeyhle E. Kimeli P. Bett B.	2020	Kenya	Cattle	DCI	118	17	14.4	13	0	NA	5	8
384	Prevalence and genotyping of Echinococcus granulosus sensu lato from livestock in north-eastern Kenya	Omondi H.A. Gitau G. Gathura P. Mulinge E. Zeyhle E. Kimeli P. Bett B.	2020	Kenya	Camel	DCI	234	68	29.1	97	14	NA	24	59
385	Prevalence and Genotyping of Echinococcus Species from Livestock in Kajiado County Kenya	Nungari L. Mbae C. Gikunju J. Mulinge E. Kaburu T. Zeyhle E. Magambo J.	2019	Kenya	Cattle	DCI	388	55	14.2	143	37	NA	80	26
385	Prevalence and Genotyping of Echinococcus Species from Livestock in Kajiado County Kenya	Nungari L. Mbae C. Gikunju J. Mulinge E. Kaburu T. Zeyhle E. Magambo J.	2019	Kenya	Goat	DCI	473	72	15.2	115	21	NA	34	60
385	Prevalence and Genotyping of Echinococcus Species from Livestock in Kajiado County Kenya	Nungari L. Mbae C. Gikunju J. Mulinge E. Kaburu T. Zeyhle E. Magambo J.	2019	Kenya	Sheep	DCI	625	93	14.9	163	66	NA	18	79
382	Prevalence and diversity of cystic echinococcosis in livestock in Maasailand Kenya	Addy F. Alakonya A. Wamae N. Magambo J. Mbae C. Mulinge E. Zeyhle E. Wassermann M. Kern P. Romig T.	2012	Kenya	Cattle	DCI	587	151	25.8	614	40	NA	574 (Non fertile)	NA
382	Prevalence and diversity of cystic echinococcosis in livestock in Maasailand Kenya	Addy F. Alakonya A. Wamae N. Magambo J. Mbae C. Mulinge E. Zeyhle E. Wassermann M. Kern P. Romig T.	2012	Kenya	Sheep	DCI	430	71	16.5	164	42	NA	122 (Non fertile)	NA
382	Prevalence and diversity of cystic echinococcosis in livestock in Maasailand Kenya	Addy F. Alakonya A. Wamae N. Magambo J. Mbae C. Mulinge E. Zeyhle E. Wassermann M. Kern P. Romig T.	2012	Kenya	Goat	DCI	194	21	10.8	51	9	NA	42 (Non fertile)	NA
383	Prevalence and genotyping of Echinococcus granulosus in sheep in Narok County Kenya	Odongo D.O. Tiampati C.M. Mulinge E. Mbae C.K. Bishop R.P. Zeyhle E. Magambo J. Wasserman M. Kern P. Romig T.	2018	Kenya	Sheep	DCI	900	144	16	343	207	NA	127	9
458	The potential role played by various livestock intermediate hosts in the transmission of hydatidosis in Kenya	Ndirangu, P. N.	2004	Kenya	Cattle	DCI	300	43	14.3	43	35	24	NA	NA
458	The potential role played by various livestock intermediate hosts in the transmission of hydatidosis in Kenya	Ndirangu, P. N.	2004	Kenya	Sheep	DCI	100	7	7	7	4	4	NA	NA
458	The potential role played by various livestock intermediate hosts in the transmission of hydatidosis in Kenya	Ndirangu, P. N.	2004	Kenya	Goat	DCI	100	8	8	8	7	6	NA	NA
458	The potential role played by various livestock intermediate hosts in the transmission of hydatidosis in Kenya	Ndirangu, P. N.	2004	Kenya	Pig	DCI	100	5	5	5	4	2	1	NA
108	A heavily infected camel with cystic echinococcosis	Osman, O. M.	2016	Sudan	Camel	DCI	1	1	NA	51	4	2	NA	NA
193	Epidemiological study on bovine hydatidosis in North Kordofan state Sudan	Ismail, N. B. O.	2016	Sudan	Cattle	DCI	244	6	2.5	13	0	0	12	1
111	A molecular survey on cystic echinococcosis in Sinnar area blue Nile state (Sudan)	Ibrahim K. Thomas R. Peter K. Omer R.A.	2011	Sudan	Camel	DCI	101	30	29.7	41	35	NA	NA	NA
111	A molecular survey on cystic echinococcosis in Sinnar area blue Nile state (Sudan)	Ibrahim K. Thomas R. Peter K. Omer R.A.	2011	Sudan	Cattle	DCI	2310	62	2.7	64	32	NA	NA	NA
111	A molecular survey on cystic echinococcosis in Sinnar area blue Nile state (Sudan)	Ibrahim K. Thomas R. Peter K. Omer R.A.	2011	Sudan	Sheep	DCI	4378	26	0.6	28	11	NA	NA	NA
110	A molecular survey of cystic echinococcosis in Sudan	Omer R.A. Dinkel A. Romig T. Mackenstedt U. Elnahas A.A. Aradaib I.E. Ahmed M.E. Elmalik K.H. Adam A.	2010	Sudan	Camel	DCI	779	466	59.9	2378	1760	NA	618	NA
110	A molecular survey of cystic echinococcosis in Sudan	Omer R.A. Dinkel A. Romig T. Mackenstedt U. Elnahas A.A. Aradaib I.E. Ahmed M.E. Elmalik K.H. Adam A.	2010	Sudan	Cattle	DCI	4893	299	6.1	333	256	NA	77 (Non fertile)	NA
110	A molecular survey of cystic echinococcosis in Sudan	Omer R.A. Dinkel A. Romig T. Mackenstedt U. Elnahas A.A. Aradaib I.E. Ahmed M.E. Elmalik K.H. Adam A.	2010	Sudan	Sheep	DCI	10422	1180	11.3	1514	289	NA	NA	NA
110	A molecular survey of cystic echinococcosis in Sudan	Omer R.A. Dinkel A. Romig T. Mackenstedt U. Elnahas A.A. Aradaib I.E. Ahmed M.E. Elmalik K.H. Adam A.	2010	Sudan	Goat	DCI	5565	106	1.9	106	34	NA	NA	NA
179	Cystic echinococcosis of livestock and humans in central Sudan	Elmahdi I.E. Ali Q.M. Magzoub M.M.A. Ibrahim A.M. Saad M.B. Romig T.	2004	Sudan	Sheep	DCI	5595	386	6.9	907	12	NA	36	859
179	Cystic echinococcosis of livestock and humans in central Sudan	Elmahdi I.E. Ali Q.M. Magzoub M.M.A. Ibrahim A.M. Saad M.B. Romig T.	2004	Sudan	Cattle	DCI	2368	71	3	162	36	NA	21	105
179	Cystic echinococcosis of livestock and humans in central Sudan	Elmahdi I.E. Ali Q.M. Magzoub M.M.A. Ibrahim A.M. Saad M.B. Romig T.	2004	Sudan	Camel	DCI	242	108	44.6	342	81	NA	53	208
257	Hydatidosis of slaughtered animals in Ngorongoro district of Arusha region Tanzania	Ernest E. Nonga H.E. Kassuku A.A. Kazwala R.R.	2009	Tanzania	Cattle	DCI	357	174	48.7	174	37	NA	126	11
257	Hydatidosis of slaughtered animals in Ngorongoro district of Arusha region Tanzania	Ernest E. Nonga H.E. Kassuku A.A. Kazwala R.R.	2009	Tanzania	Goat	DCI	619	255	34.7	215	53	NA	138	24
257	Hydatidosis of slaughtered animals in Ngorongoro district of Arusha region Tanzania	Ernest E. Nonga H.E. Kassuku A.A. Kazwala R.R.	2009	Tanzania	Sheep	DCI	105	67	63.8	67	26	NA	38	3
PT4	Cystic echinococcosis in cattle slaughtered at a slaughterhouse in Gessa, southern Ethiopia	Mathewos M, Dawa D, Yirgalem M, Denano T, Fesseha H.	2022	Ethiopia	Cattle	DCI	384	69	17.9	331	125	58	178	28
PT5	Cystic echinococcosis, a food-borne zoonotic neglected tropical disease in slaughtered cattle at Jimma Town municipal abattoir, Southwest Ethiopia	Dana D, Suleman S, Workneh N, Massa D, Levecke B, Kifleyohannes T, Anisuzamman, Mekonnen Z.	2021	Ethiopia	Cattle	DCI	389	206	52.9	206	60	40	128	18
PT11	Prevalence and economic connotation of bovine and caprine hydatidosis at Abergele International Export Slaughterhouse, Mekele, Tigray region.	Abebayehu Tadesse	2022	Ethiopia	Cattle	DCI	520	86	16.54	86	28	8	53	5
PT11	Prevalence and economic connotation of bovine and caprine hydatidosis at Abergele International Export Slaughterhouse, Mekele, Tigray region.	Abebayehu Tadesse	2022	Ethiopia	Goat	DCI	420	18	4.29	18	13	8	4	1
Table K. Cyst fertility and viability among the different animal intermediate hosts

[truncated: 3 more sheets: Table K, Table L, Table M]
